# Supplementary material for: 6-Chloro-2,4-bis­(dimethyl­amino)-1,3,5-trimethyl­borazine
Source: Acta Crystallogr Sect E Struct Rep Online. 2013 Jan 31;69(Pt 2):o309. doi: 10.1107/S1600536813002420 (PMC3569828; doi:10.1107/S1600536813002420)
Supplement: Supplementary file 1 [file e-69-0o309-sup1.cif]

##############################################################################
#                                                                            #
# This CIF contains the data in a paper accepted for publication in          #
# Acta Crystallographica Section E. It conforms to the requirements of       #
# Notes for Authors for Acta Crystallographica Section E, and has been       #
# peer reviewed under the auspices of the IUCr Commission on Journals.       #
#                                                                            #
# Full details of the Crystallographic Information File format               #
# are given in the paper "The Crystallographic Information File (CIF):       #
# a New Standard Archive File for Crystallography" by S. R. Hall, F. H.      #
# Allen and I. D. Brown [Acta Cryst. (1991), A47, 655-685].                  #
#                                                                            #
# The current version of the core CIF dictionary is obtainable from          #
# ftp://ftp.iucr.org/pub/cif_core.dic.                                       #
#                                                                            #
# Software is freely available for graphical display of the structure(s)     #
# in this CIF. For information consult the CIF software page                 #
# http://www.iucr.org/resources/cif/software.                                #
#                                                                            #
# This file may be used for bona fide research purposes within the           #
# scientific community so long as proper attribution is given to the journal # 
# article from which it was obtained.                                        #
#                                                                            #
##############################################################################
data_global
_audit_creation_method     SHELXL-97
_journal_date_recd_electronic     2013-01-15
_journal_date_accepted     2013-01-23
_journal_name_full     'Acta Crystallographica, Section E'
_journal_year     2013
_journal_volume     69
_journal_issue      2
_journal_page_first     o309
_journal_page_last     o309
_journal_paper_category     QO
_journal_paper_doi     10.1107/S1600536813002420
_journal_coeditor_code     LH5576
_publ_contact_author_name     'Mark A. Rodriguez'
_publ_contact_author_address
;
PO Box 5800
MS 1411
Sandia National Laboratories
Albuquerque, New Mexico 87185-1411
USA
;
_publ_contact_author_email     marodri@sandia.gov
_publ_contact_author_fax     '1-505-844-9781'
_publ_contact_author_phone     '1-505-844-3583'
_publ_section_title
;
6-Chloro-2,4-bis(dimethylamino)-1,3,5-trimethylborazine
;
loop_
    _publ_author_name
    _publ_author_address
    'Rodriguez, Mark A.'
;
PO Box 5800
MS 1411
Sandia National Laboratories
Albuquerque, NM 87185-1411
USA
;
    'Borek, Theodore T.'
;
PO Box 5800
MS 0892
Sandia National Laboratories
Albuquerque, NM 87185-0892
USA
;
data_I
_chemical_name_systematic
;
6-Chloro-2,4-bis(dimethylamino)-1,3,5-trimethylborazine
;
_chemical_name_common     ?
_chemical_formula_moiety     'C7 H21 B3 Cl N5'
_chemical_formula_sum     'C7 H21 B3 Cl N5'
_chemical_formula_iupac     'C7 H21 B3 Cl N5'
_chemical_formula_weight     243.17
_chemical_melting_point     ?
_symmetry_cell_setting     monoclinic
_symmetry_space_group_name_H-M     'P 21/c'
_symmetry_space_group_name_Hall     '-P 2ybc'
loop_
    _symmetry_equiv_pos_as_xyz
    'x, y, z'
    '-x, y+1/2, -z+1/2'
    '-x, -y, -z'
    'x, -y-1/2, z-1/2'
_cell_length_a     8.493(3)
_cell_length_b     10.285(3)
_cell_length_c     15.247(5)
_cell_angle_alpha     90.00
_cell_angle_beta     94.512(4)
_cell_angle_gamma     90.00
_cell_volume     1327.8(7)
_cell_formula_units_Z     4
_cell_measurement_reflns_used     200
_cell_measurement_theta_min     2.39
_cell_measurement_theta_max     28.00
_cell_measurement_temperature     193(2)
_exptl_crystal_description     irregular
_exptl_crystal_colour     colorless
_exptl_crystal_size_max     0.25
_exptl_crystal_size_mid     0.20
_exptl_crystal_size_min     0.15
_exptl_crystal_density_diffrn     1.216
_exptl_crystal_density_meas     ?
_exptl_crystal_density_method     'not measured'
_exptl_crystal_F_000     520
_exptl_absorpt_coefficient_mu     0.268
_exptl_absorpt_correction_type     multi-scan
_exptl_absorpt_process_details     '(SADABS; Bruker, 2005)'
_exptl_absorpt_correction_T_min     0.9351
_exptl_absorpt_correction_T_max     0.9617
_exptl_special_details     ?
_diffrn_ambient_temperature     193(2)
_diffrn_radiation_type     MoK\a
_diffrn_radiation_wavelength     0.71073
_diffrn_radiation_source     'fine-focus sealed tube'
_diffrn_radiation_monochromator     graphite
_diffrn_measurement_device_type     'Bruker APEXII CCD'
_diffrn_measurement_method     '\w and \f scans'
_diffrn_detector_area_resol_mean     ?
_diffrn_reflns_number     9381
_diffrn_reflns_av_R_equivalents     0.0368
_diffrn_reflns_av_sigmaI/netI     0.0346
_diffrn_reflns_theta_min     2.39
_diffrn_reflns_theta_max     25.29
_diffrn_reflns_theta_full     25.29
_diffrn_measured_fraction_theta_max     0.996
_diffrn_measured_fraction_theta_full     0.996
_diffrn_reflns_limit_h_min     -10
_diffrn_reflns_limit_h_max     10
_diffrn_reflns_limit_k_min     -12
_diffrn_reflns_limit_k_max     12
_diffrn_reflns_limit_l_min     -17
_diffrn_reflns_limit_l_max     18
_refine_special_details
;
Refinement of <i>F</i>^2^ against ALL reflections. The weighted <i>R</i>-factor
<i>wR</i> and goodness of fit <i>S</i> are based on <i>F</i>^2^, conventional
<i>R</i>-factors <i>R</i> are based on <i>F</i>, with <i>F</i> set to zero for
negative <i>F</i>^2^. The threshold expression of <i>F</i>^2^ >
\s(<i>F</i>^2^) is used only for calculating <i>R</i>-factors(gt) <i>etc</i>.
and is not relevant to the choice of reflections for refinement.
<i>R</i>-factors based on <i>F</i>^2^ are statistically about twice as large
as those based on <i>F</i>, and <i>R</i>- factors based on ALL data will be
even larger.
;
_reflns_number_total     2397
_reflns_number_gt     1757
_reflns_threshold_expression     I>2\s(I)
_refine_ls_structure_factor_coef     Fsqd
_refine_ls_matrix_type     full
_refine_ls_R_factor_all     0.0648
_refine_ls_R_factor_gt     0.0403
_refine_ls_wR_factor_gt     0.0963
_refine_ls_wR_factor_ref     0.1095
_refine_ls_goodness_of_fit_ref     1.026
_refine_ls_restrained_S_all     1.026
_refine_ls_number_reflns     2397
_refine_ls_number_parameters     152
_refine_ls_number_restraints     0
_refine_ls_hydrogen_treatment     constr
_refine_ls_weighting_scheme     calc
_refine_ls_weighting_details
         'calc w=1/[\s^2^(Fo^2^)+(0.0507P)^2^+0.4074P] where P=(Fo^2^+2Fc^2^)/3'
_atom_sites_solution_hydrogens     geom
_atom_sites_solution_primary     direct
_atom_sites_solution_secondary     difmap
_refine_ls_shift/su_max     0.001
_refine_ls_shift/su_mean     0.000
_refine_diff_density_max     0.176
_refine_diff_density_min     -0.232
_refine_ls_extinction_method     none
_refine_ls_extinction_coef     ?
loop_
    _atom_type_symbol
    _atom_type_description
    _atom_type_scat_dispersion_real
    _atom_type_scat_dispersion_imag
    _atom_type_scat_source
    'C' 'C' 0.0033 0.0016
                         'International Tables Vol C Tables 4.2.6.8 and 6.1.1.4'
    'H' 'H' 0.0000 0.0000
                         'International Tables Vol C Tables 4.2.6.8 and 6.1.1.4'
    'B' 'B' 0.0013 0.0007
                         'International Tables Vol C Tables 4.2.6.8 and 6.1.1.4'
    'N' 'N' 0.0061 0.0033
                         'International Tables Vol C Tables 4.2.6.8 and 6.1.1.4'
    'Cl' 'Cl' 0.1484 0.1585
                         'International Tables Vol C Tables 4.2.6.8 and 6.1.1.4'
_computing_data_collection     'APEX2 (Bruker, 2005)'
_computing_cell_refinement     'SAINT (Bruker, 2005)'
_computing_data_reduction     'SAINT (Bruker, 2005)'
_computing_structure_solution     'SHELXTL (Sheldrick, 2008)'
_computing_structure_refinement     'SHELXTL (Sheldrick, 2008)'
_computing_molecular_graphics     '<i>XSHELL</i> (Bruker, 2000)'
_computing_publication_material     'SHELXTL (Sheldrick, 2008)'
loop_
    _atom_site_type_symbol
    _atom_site_label
    _atom_site_fract_x
    _atom_site_fract_y
    _atom_site_fract_z
    _atom_site_U_iso_or_equiv
    _atom_site_adp_type
    _atom_site_calc_flag
    _atom_site_refinement_flags
    _atom_site_occupancy
    _atom_site_symmetry_multiplicity
    _atom_site_disorder_assembly
    _atom_site_disorder_group
    B B1 0.6753(3) 0.9822(2) -0.09252(15) 0.0322(5) Uani d . 1 1 . .
    B B2 0.7277(3) 0.7848(2) -0.00232(15) 0.0298(5) Uani d . 1 1 . .
    B B3 0.7837(3) 1.0095(2) 0.06221(15) 0.0302(5) Uani d . 1 1 . .
    Cl Cl1 0.61969(8) 1.05390(6) -0.19852(4) 0.0508(2) Uani d . 1 1 . .
    N N1 0.66654(19) 0.84528(15) -0.08386(10) 0.0309(4) Uani d . 1 1 . .
    N N2 0.72169(19) 1.06502(15) -0.02140(10) 0.0308(4) Uani d . 1 1 . .
    N N3 0.79205(19) 0.86955(15) 0.06702(10) 0.0311(4) Uani d . 1 1 . .
    N N4 0.7296(2) 0.64530(16) 0.00767(12) 0.0386(4) Uani d . 1 1 . .
    N N5 0.8378(2) 1.09064(17) 0.13484(11) 0.0380(4) Uani d . 1 1 . .
    C C1 0.5793(3) 0.7691(2) -0.15374(14) 0.0406(5) Uani d . 1 1 . .
    H H1A 0.4897 0.8202 -0.1793 0.061 Uiso calc R 1 1 . .
    H H1B 0.5406 0.6885 -0.1288 0.061 Uiso calc R 1 1 . .
    H H1C 0.6498 0.7481 -0.1997 0.061 Uiso calc R 1 1 . .
    C C2 0.6864(3) 1.20525(19) -0.02956(15) 0.0412(5) Uani d . 1 1 . .
    H H2A 0.7721 1.2491 -0.0573 0.062 Uiso calc R 1 1 . .
    H H2B 0.6767 1.2422 0.0290 0.062 Uiso calc R 1 1 . .
    H H2C 0.5871 1.2175 -0.0658 0.062 Uiso calc R 1 1 . .
    C C3 0.9084(3) 0.8124(2) 0.13352(14) 0.0427(6) Uani d . 1 1 . .
    H H3A 0.9930 0.8753 0.1483 0.064 Uiso calc R 1 1 . .
    H H3B 0.9532 0.7333 0.1097 0.064 Uiso calc R 1 1 . .
    H H3C 0.8559 0.7907 0.1866 0.064 Uiso calc R 1 1 . .
    C C4 0.7744(3) 0.5554(2) -0.05884(17) 0.0481(6) Uani d . 1 1 . .
    H H4A 0.8084 0.6041 -0.1093 0.072 Uiso calc R 1 1 . .
    H H4B 0.6837 0.5005 -0.0780 0.072 Uiso calc R 1 1 . .
    H H4C 0.8614 0.5005 -0.0344 0.072 Uiso calc R 1 1 . .
    C C5 0.6986(3) 0.5823(2) 0.08946(17) 0.0541(7) Uani d . 1 1 . .
    H H5A 0.7963 0.5433 0.1160 0.081 Uiso calc R 1 1 . .
    H H5B 0.6189 0.5143 0.0778 0.081 Uiso calc R 1 1 . .
    H H5C 0.6596 0.6466 0.1299 0.081 Uiso calc R 1 1 . .
    C C6 0.8211(3) 1.0560(2) 0.22612(14) 0.0490(6) Uani d . 1 1 . .
    H H6A 0.7483 0.9824 0.2285 0.074 Uiso calc R 1 1 . .
    H H6B 0.7791 1.1305 0.2569 0.074 Uiso calc R 1 1 . .
    H H6C 0.9244 1.0319 0.2545 0.074 Uiso calc R 1 1 . .
    C C7 0.9317(3) 1.2072(2) 0.12748(16) 0.0509(6) Uani d . 1 1 . .
    H H7A 0.9510 1.2215 0.0657 0.076 Uiso calc R 1 1 . .
    H H7B 1.0328 1.1970 0.1624 0.076 Uiso calc R 1 1 . .
    H H7C 0.8748 1.2819 0.1493 0.076 Uiso calc R 1 1 . .
loop_
    _atom_site_aniso_label
    _atom_site_aniso_U_11
    _atom_site_aniso_U_22
    _atom_site_aniso_U_33
    _atom_site_aniso_U_12
    _atom_site_aniso_U_13
    _atom_site_aniso_U_23
    B1 0.0316(13) 0.0337(13) 0.0314(12) 0.0012(10) 0.0023(10) 0.0042(10)
    B2 0.0303(12) 0.0281(12) 0.0314(12) -0.0014(10) 0.0052(9) 0.0012(10)
    B3 0.0298(13) 0.0308(12) 0.0304(12) -0.0014(10) 0.0044(10) -0.0002(10)
    Cl1 0.0710(4) 0.0453(3) 0.0342(3) 0.0001(3) -0.0081(3) 0.0116(3)
    N1 0.0351(10) 0.0279(9) 0.0291(9) -0.0012(7) -0.0014(7) -0.0008(7)
    N2 0.0379(10) 0.0227(8) 0.0320(9) 0.0005(7) 0.0032(7) 0.0012(7)
    N3 0.0348(10) 0.0303(9) 0.0273(9) 0.0019(7) -0.0022(7) 0.0037(7)
    N4 0.0491(11) 0.0273(9) 0.0396(10) -0.0002(8) 0.0046(8) 0.0046(8)
    N5 0.0463(11) 0.0351(10) 0.0328(9) -0.0062(8) 0.0037(8) -0.0048(8)
    C1 0.0465(13) 0.0369(12) 0.0372(12) -0.0044(10) -0.0047(10) -0.0056(10)
    C2 0.0523(14) 0.0250(11) 0.0468(13) 0.0051(10) 0.0079(11) 0.0027(10)
    C3 0.0453(13) 0.0443(13) 0.0370(12) 0.0047(11) -0.0070(10) 0.0059(10)
    C4 0.0518(15) 0.0294(12) 0.0631(16) 0.0010(11) 0.0034(12) -0.0060(11)
    C5 0.0604(17) 0.0430(14) 0.0589(16) -0.0044(12) 0.0037(13) 0.0200(12)
    C6 0.0556(15) 0.0590(15) 0.0318(12) -0.0033(12) -0.0009(10) -0.0053(11)
    C7 0.0521(15) 0.0469(14) 0.0536(15) -0.0107(12) 0.0028(12) -0.0141(12)
_geom_special_details
;
All e.s.d.'s (except the e.s.d. in the dihedral angle between two l.s. planes)
are estimated using the full covariance matrix. The cell e.s.d.'s are taken
into account individually in the estimation of e.s.d.'s in distances, angles
and torsion angles; correlations between e.s.d.'s in cell parameters are only
used when they are defined by crystal symmetry. An approximate (isotropic)
treatment of cell e.s.d.'s is used for estimating e.s.d.'s involving l.s.
planes.
;
loop_
    _geom_bond_atom_site_label_1
    _geom_bond_atom_site_label_2
    _geom_bond_site_symmetry_2
    _geom_bond_distance
    _geom_bond_publ_flag
    B1 N2 . 1.410(3) ?
    B1 N1 . 1.417(3) ?
    B1 Cl1 . 1.805(2) ?
    B2 N4 . 1.443(3) ?
    B2 N3 . 1.444(3) ?
    B2 N1 . 1.450(3) ?
    B3 N5 . 1.433(3) ?
    B3 N3 . 1.443(3) ?
    B3 N2 . 1.457(3) ?
    N1 C1 . 1.474(2) ?
    N2 C2 . 1.476(2) ?
    N3 C3 . 1.481(3) ?
    N4 C4 . 1.446(3) ?
    N4 C5 . 1.448(3) ?
    N5 C7 . 1.449(3) ?
    N5 C6 . 1.454(3) ?
    C1 H1A . 0.9800 ?
    C1 H1B . 0.9800 ?
    C1 H1C . 0.9800 ?
    C2 H2A . 0.9800 ?
    C2 H2B . 0.9800 ?
    C2 H2C . 0.9800 ?
    C3 H3A . 0.9800 ?
    C3 H3B . 0.9800 ?
    C3 H3C . 0.9800 ?
    C4 H4A . 0.9800 ?
    C4 H4B . 0.9800 ?
    C4 H4C . 0.9800 ?
    C5 H5A . 0.9800 ?
    C5 H5B . 0.9800 ?
    C5 H5C . 0.9800 ?
    C6 H6A . 0.9800 ?
    C6 H6B . 0.9800 ?
    C6 H6C . 0.9800 ?
    C7 H7A . 0.9800 ?
    C7 H7B . 0.9800 ?
    C7 H7C . 0.9800 ?
loop_
    _geom_angle_atom_site_label_1
    _geom_angle_atom_site_label_2
    _geom_angle_atom_site_label_3
    _geom_angle_site_symmetry_1
    _geom_angle_site_symmetry_3
    _geom_angle
    _geom_angle_publ_flag
    N2 B1 N1 . . 122.81(19) ?
    N2 B1 Cl1 . . 118.66(16) ?
    N1 B1 Cl1 . . 118.51(16) ?
    N4 B2 N3 . . 121.51(19) ?
    N4 B2 N1 . . 121.18(19) ?
    N3 B2 N1 . . 117.26(18) ?
    N5 B3 N3 . . 122.03(19) ?
    N5 B3 N2 . . 121.31(19) ?
    N3 B3 N2 . . 116.64(18) ?
    B1 N1 B2 . . 119.26(17) ?
    B1 N1 C1 . . 119.19(17) ?
    B2 N1 C1 . . 121.17(16) ?
    B1 N2 B3 . . 119.74(17) ?
    B1 N2 C2 . . 118.85(17) ?
    B3 N2 C2 . . 120.90(17) ?
    B3 N3 B2 . . 123.44(17) ?
    B3 N3 C3 . . 117.28(17) ?
    B2 N3 C3 . . 117.08(17) ?
    B2 N4 C4 . . 124.30(18) ?
    B2 N4 C5 . . 122.33(18) ?
    C4 N4 C5 . . 113.18(18) ?
    B3 N5 C7 . . 124.53(18) ?
    B3 N5 C6 . . 123.20(18) ?
    C7 N5 C6 . . 111.87(18) ?
    N1 C1 H1A . . 109.5 ?
    N1 C1 H1B . . 109.5 ?
    H1A C1 H1B . . 109.5 ?
    N1 C1 H1C . . 109.5 ?
    H1A C1 H1C . . 109.5 ?
    H1B C1 H1C . . 109.5 ?
    N2 C2 H2A . . 109.5 ?
    N2 C2 H2B . . 109.5 ?
    H2A C2 H2B . . 109.5 ?
    N2 C2 H2C . . 109.5 ?
    H2A C2 H2C . . 109.5 ?
    H2B C2 H2C . . 109.5 ?
    N3 C3 H3A . . 109.5 ?
    N3 C3 H3B . . 109.5 ?
    H3A C3 H3B . . 109.5 ?
    N3 C3 H3C . . 109.5 ?
    H3A C3 H3C . . 109.5 ?
    H3B C3 H3C . . 109.5 ?
    N4 C4 H4A . . 109.5 ?
    N4 C4 H4B . . 109.5 ?
    H4A C4 H4B . . 109.5 ?
    N4 C4 H4C . . 109.5 ?
    H4A C4 H4C . . 109.5 ?
    H4B C4 H4C . . 109.5 ?
    N4 C5 H5A . . 109.5 ?
    N4 C5 H5B . . 109.5 ?
    H5A C5 H5B . . 109.5 ?
    N4 C5 H5C . . 109.5 ?
    H5A C5 H5C . . 109.5 ?
    H5B C5 H5C . . 109.5 ?
    N5 C6 H6A . . 109.5 ?
    N5 C6 H6B . . 109.5 ?
    H6A C6 H6B . . 109.5 ?
    N5 C6 H6C . . 109.5 ?
    H6A C6 H6C . . 109.5 ?
    H6B C6 H6C . . 109.5 ?
    N5 C7 H7A . . 109.5 ?
    N5 C7 H7B . . 109.5 ?
    H7A C7 H7B . . 109.5 ?
    N5 C7 H7C . . 109.5 ?
    H7A C7 H7C . . 109.5 ?
    H7B C7 H7C . . 109.5 ?
_iucr_refine_instructions_details
;
TITL 12mr122_0m in P2(1)/c
CELL 0.71073   8.4932  10.2852  15.2474  90.000  94.512  90.000
ZERR    4.00   0.0026   0.0032   0.0046   0.000   0.004   0.000
LATT 1
SYMM -X, 0.5+Y, 0.5-Z
SFAC C  H  B  N  Cl
UNIT 28 84 12 20 4
OMIT  -3.00  56.00
L.S. 4
ACTA
BOND $H
FMAP 2
PLAN 20
SIZE 0.147 0.205 0.254
WGHT  0.050700  0.407500
FVAR  0.145840
TEMP -80.000
MOLE 1
B1     3   0.675303  0.982242 -0.092524 11.000000  0.031560  0.033710 =
           0.031410  0.004160  0.002350  0.001200
B2     3   0.727698  0.784774 -0.002319 11.000000  0.030280  0.028150 =
           0.031440  0.001190  0.005180 -0.001420
B3     3   0.783749  1.009497  0.062209 11.000000  0.029770  0.030750 =
           0.030360 -0.000220  0.004440 -0.001450
Cl1    5   0.619688  1.053899 -0.198520 11.000000  0.071040  0.045310 =
           0.034230  0.011590 -0.008060  0.000140
N1     4   0.666540  0.845280 -0.083856 11.000000  0.035100  0.027870 =
           0.029100 -0.000800 -0.001390 -0.001180
N2     4   0.721694  1.065021 -0.021399 11.000000  0.037900  0.022690 =
           0.032040  0.001220  0.003250  0.000520
N3     4   0.792051  0.869553  0.067015 11.000000  0.034810  0.030310 =
           0.027350  0.003660 -0.002170  0.001930
N4     4   0.729569  0.645297  0.007671 11.000000  0.049060  0.027290 =
           0.039560  0.004630  0.004630 -0.000240
N5     4   0.837820  1.090637  0.134842 11.000000  0.046270  0.035130 =
           0.032820 -0.004830  0.003710 -0.006240
C1     1   0.579345  0.769142 -0.153739 11.000000  0.046520  0.036920 =
           0.037180 -0.005610 -0.004720 -0.004450
AFIX 137
H1A    2   0.489653  0.820151 -0.179268 11.000000 -1.500000
H1B    2   0.540642  0.688523 -0.128757 11.000000 -1.500000
H1C    2   0.649769  0.748134 -0.199652 11.000000 -1.500000
AFIX 0
C2     1   0.686441  1.205253 -0.029556 11.000000  0.052320  0.025010 =
           0.046770  0.002690  0.007940  0.005120
AFIX 137
H2A    2   0.772144  1.249100 -0.057286 11.000000 -1.500000
H2B    2   0.676710  1.242218  0.029010 11.000000 -1.500000
H2C    2   0.587066  1.217527 -0.065808 11.000000 -1.500000
AFIX 0
C3     1   0.908377  0.812375  0.133522 11.000000  0.045260  0.044320 =
           0.037010  0.005920 -0.006950  0.004700
AFIX 137
H3A    2   0.993015  0.875258  0.148315 11.000000 -1.500000
H3B    2   0.953248  0.733324  0.109668 11.000000 -1.500000
H3C    2   0.855855  0.790704  0.186598 11.000000 -1.500000
AFIX 0
C4     1   0.774374  0.555356 -0.058842 11.000000  0.051800  0.029350 =
           0.063080 -0.005980  0.003390  0.000980
AFIX 137
H4A    2   0.808387  0.604064 -0.109263 11.000000 -1.500000
H4B    2   0.683739  0.500539 -0.078002 11.000000 -1.500000
H4C    2   0.861371  0.500492 -0.034350 11.000000 -1.500000
AFIX 0
C5     1   0.698569  0.582294  0.089464 11.000000  0.060430  0.042990 =
           0.058870  0.020030  0.003680 -0.004350
AFIX 137
H5A    2   0.796290  0.543340  0.116017 11.000000 -1.500000
H5B    2   0.618877  0.514257  0.077820 11.000000 -1.500000
H5C    2   0.659556  0.646637  0.129920 11.000000 -1.500000
AFIX 0
C6     1   0.821070  1.056031  0.226124 11.000000  0.055580  0.058970 =
           0.031790 -0.005290 -0.000850 -0.003300
AFIX 137
H6A    2   0.748330  0.982369  0.228457 11.000000 -1.500000
H6B    2   0.779149  1.130538  0.256893 11.000000 -1.500000
H6C    2   0.924446  1.031868  0.254531 11.000000 -1.500000
AFIX 0
C7     1   0.931679  1.207157  0.127484 11.000000  0.052110  0.046920 =
           0.053560 -0.014100  0.002840 -0.010720
AFIX 137
H7A    2   0.950956  1.221473  0.065694 11.000000 -1.500000
H7B    2   1.032786  1.196957  0.162434 11.000000 -1.500000
H7C    2   0.874791  1.281869  0.149348 11.000000 -1.500000
AFIX 0
Q1     1   0.577700  0.497300  0.059800 11.000000  0.050000      0.17
Q2     1   0.745000  1.044700  0.020500 11.000000  0.050000      0.15
Q3     1   0.551800  1.224300 -0.007400 11.000000  0.050000      0.15
Q4     1   0.838600  1.070700  0.177300 11.000000  0.050000      0.15
Q5     1   0.339400  0.688800 -0.161700 11.000000  0.050000      0.14
Q6     1   0.604300  1.122500 -0.159500 11.000000  0.050000      0.14
Q7     1   1.068700  1.156100  0.151600 11.000000  0.050000      0.14
Q8     1   0.889100  1.003000 -0.088300 11.000000  0.050000      0.14
Q9     1   0.659600  1.073700  0.135200 11.000000  0.050000      0.14
Q10    1   1.060200  0.775600  0.094700 11.000000  0.050000      0.14
Q11    1   0.696100  0.909600 -0.095800 11.000000  0.050000      0.14
Q12    1   0.959800  1.273700 -0.001300 11.000000  0.050000      0.14
Q13    1   0.772900  0.954000  0.229800 11.000000  0.050000      0.13
Q14    1   0.793300  1.051100 -0.181100 11.000000  0.050000      0.13
Q15    1   0.389300  0.630100 -0.101000 11.000000  0.050000      0.13
Q16    1   0.662300  0.654900  0.156000 11.000000  0.050000      0.13
Q17    1   0.703000  1.006000  0.236200 11.000000  0.050000      0.13
Q18    1   0.762700  1.062600 -0.247600 11.000000  0.050000      0.13
Q19    1   0.430800  0.803100 -0.163800 11.000000  0.050000      0.13
Q20    1   1.127100  1.248000  0.173900 11.000000  0.050000      0.12
HKLF 4
END
;
