# Supplementary material for: 6-Chloro-2,4-bis­(dimethyl­amino)-1,3,5-trimethyl­borazine
Source: Acta Crystallogr Sect E Struct Rep Online. 2013 Jan 31;69(Pt 2):o309. doi: 10.1107/S1600536813002420 (PMC3569828; doi:10.1107/S1600536813002420)
Supplement: Supplementary file 2 [file e-69-0o309-Isup2.hkl]

# 
# h,k,l, Fc-squared, Fo-squared, sigma(Fo-squared) and status flag 
# 
data_I
_shelx_title ' 12mr122_0m in P2(1)/c' 
_shelx_refln_list_code          4 
_shelx_F_calc_maximum      244.31 
_exptl_crystal_F_000       520.00 
_reflns_d_resolution_high  0.8319 
 
loop_ 
 _symmetry_equiv_pos_as_xyz 
 'x, y, z' 
 '-x, y+1/2, -z+1/2' 
 '-x, -y, -z' 
 'x, -y-1/2, z-1/2' 
 
_cell_length_a     8.4932 
_cell_length_b    10.2852 
_cell_length_c    15.2474 
_cell_angle_alpha  90.000 
_cell_angle_beta   94.512 
_cell_angle_gamma  90.000 
 
_shelx_F_squared_multiplier     1.000 
 
loop_ 
 _refln_index_h 
 _refln_index_k 
 _refln_index_l 
 _refln_F_squared_calc 
 _refln_F_squared_meas 
 _refln_F_squared_sigma 
 _refln_observed_status 
   1   0   0      902.30      853.30     13.65 o 
   2   0   0    20755.24    19997.17    375.15 o 
   3   0   0     2175.36     2149.41     25.33 o 
   4   0   0      142.22      124.00      6.35 o 
   5   0   0       23.93       21.03      3.70 o 
   6   0   0       17.13       28.03      4.83 o 
   7   0   0       49.09       53.20      7.43 o 
   8   0   0       59.62       58.87      7.98 o 
   9   0   0       12.72        4.23      9.87 o 
   1   1   0     1681.16     1641.79     12.73 o 
   2   1   0      263.80      256.80      4.09 o 
   3   1   0      481.73      481.17      6.21 o 
   4   1   0        1.51        1.36      1.90 o 
   5   1   0      256.84      258.09      5.81 o 
   6   1   0       56.82       54.09      3.93 o 
   7   1   0       21.02       21.56      4.31 o 
   8   1   0       22.71       25.21      5.60 o 
   9   1   0        5.81       10.81      8.93 o 
  10   1   0       16.62       29.71     16.22 o 
   0   2   0     1098.08     1108.86     16.61 o 
   1   2   0      613.90      593.15      5.89 o 
   2   2   0     3395.07     3287.92     27.18 o 
   3   2   0       66.72       74.29      2.96 o 
   4   2   0       90.47       93.92      3.47 o 
   5   2   0      880.98      869.86     10.53 o 
   6   2   0      150.01      163.58      5.54 o 
   7   2   0       71.05       68.92      5.67 o 
   8   2   0       46.49       53.08      8.10 o 
   9   2   0        0.54        7.68     11.28 o 
  10   2   0        3.01       12.22     12.22 o 
   1   3   0      444.35      439.95      5.71 o 
   2   3   0      357.24      322.84      5.02 o 
   3   3   0     1700.97     1624.46     14.87 o 
   4   3   0      679.96      686.85      8.85 o 
   5   3   0      182.19      202.45      5.54 o 
   6   3   0       14.55       13.90      3.08 o 
   7   3   0      163.84      187.40      9.37 o 
   8   3   0      265.78      282.36     11.54 o 
   9   3   0       22.00       22.42     13.40 o 
   0   4   0      220.60      202.88      8.93 o 
   1   4   0      177.39      169.80      4.44 o 
   2   4   0      496.53      564.36      7.06 o 
   3   4   0      132.63      147.31      4.73 o 
   4   4   0      125.92      134.06      5.49 o 
   5   4   0        3.77        0.48      2.56 o 
   6   4   0      107.24      123.99      5.20 o 
   7   4   0        0.58       -3.20      3.82 o 
   8   4   0        0.05        3.48      5.60 o 
   9   4   0        2.17       -7.45      8.23 o 
   1   5   0     3875.98     4364.91     37.94 o 
   2   5   0      391.69      365.63      5.63 o 
   3   5   0       34.24       31.76      2.38 o 
   4   5   0       35.65       42.50      4.00 o 
   5   5   0      183.75      198.28      6.07 o 
   6   5   0      123.30      133.43      5.50 o 
   7   5   0       14.28       18.19      5.42 o 
   8   5   0        0.53       -1.51      5.74 o 
   9   5   0        1.03        6.32     11.99 o 
   0   6   0      272.93      255.23     10.14 o 
   1   6   0       55.09       49.70      4.03 o 
   2   6   0        6.66        6.37      2.30 o 
   3   6   0       45.87       53.20      3.98 o 
   4   6   0       50.35       49.11      4.08 o 
   5   6   0      119.38      135.14      6.60 o 
   6   6   0       10.85       17.02      3.90 o 
   7   6   0      134.17      121.20     10.58 o 
   8   6   0       10.93        6.35      9.17 o 
   1   7   0       77.60       70.55      5.01 o 
   2   7   0      392.32      370.34      9.21 o 
   3   7   0       55.53       52.27      5.84 o 
   4   7   0       51.09       57.92      7.13 o 
   5   7   0        1.28       -1.24      3.48 o 
   6   7   0       85.04       82.74      6.56 o 
   7   7   0       18.46        7.28     10.58 o 
   8   7   0       22.36       11.35     14.81 o 
   0   8   0      715.43      682.48     18.43 o 
   1   8   0       34.58       35.83      4.51 o 
   2   8   0        0.12        2.85      3.43 o 
   3   8   0      161.88      148.39      7.34 o 
   4   8   0      143.93      150.74      7.59 o 
   5   8   0       23.03       14.84      4.26 o 
   6   8   0       10.81        4.88      3.92 o 
   7   8   0        2.25       -9.87      9.40 o 
   1   9   0      344.79      302.37      9.71 o 
   2   9   0       20.19       14.82      4.68 o 
   3   9   0       36.72       28.89      4.95 o 
   4   9   0        5.87        6.45      3.73 o 
   5   9   0        6.23       12.47      4.16 o 
   6   9   0        0.18        3.63      5.05 o 
   0  10   0      173.48      171.70     12.05 o 
   1  10   0      226.49      206.26     13.57 o 
   2  10   0       32.89       31.65      5.31 o 
   3  10   0       54.75       41.63      5.43 o 
   4  10   0       12.76       13.05      4.29 o 
   5  10   0       94.34       94.37      7.07 o 
   1  11   0        0.27       -2.37      3.80 o 
   2  11   0        4.40       13.60      4.17 o 
   3  11   0        4.26        2.74      3.74 o 
   4  11   0        9.48        7.40      5.02 o 
   0  12   0       54.98       51.94      8.90 o 
   1  12   0        2.29        0.68      6.58 o 
   2  12   0        0.89       -4.96      3.31 o 
 -10   1   1        2.56       -8.98      5.98 o 
  -9   1   1       19.05       19.30      9.64 o 
  -8   1   1        5.19        6.53      6.48 o 
  -7   1   1      230.82      232.19      7.06 o 
  -6   1   1      159.31      177.88      5.80 o 
  -5   1   1       62.80       58.02      3.72 o 
  -4   1   1      163.87      177.57      4.72 o 
  -3   1   1     1526.80     1441.32     12.94 o 
  -2   1   1    16085.61    15959.46    114.21 o 
  -1   1   1        0.25        0.41      0.58 o 
   0   1   1     6248.62     6220.90     50.99 o 
   1   1   1       66.59       67.78      1.69 o 
   2   1   1     8345.38     8025.84     58.44 o 
   3   1   1      538.67      524.18      6.54 o 
   4   1   1     1620.38     1567.58     14.62 o 
   5   1   1      380.32      391.43      6.76 o 
   6   1   1        9.57       15.20      3.09 o 
   7   1   1       14.58       16.54      4.34 o 
   8   1   1       48.84       36.34      7.06 o 
   9   1   1        3.27        0.08      7.63 o 
  10   1   1        6.57       18.57      8.98 o 
 -10   2   1       82.40       91.48     12.46 o 
  -9   2   1        5.42       11.07      7.22 o 
  -8   2   1       12.59        2.14      4.77 o 
  -7   2   1       11.49       12.96      4.00 o 
  -6   2   1       14.07       11.23      2.99 o 
  -5   2   1        9.74        6.87      2.42 o 
  -4   2   1      296.93      289.28      5.53 o 
  -3   2   1     1045.78     1038.30      9.66 o 
  -2   2   1      620.03      606.93      6.56 o 
  -1   2   1     4978.07     4974.52     36.72 o 
   0   2   1        8.29        8.32      1.06 o 
   1   2   1      974.94      915.80      8.83 o 
   2   2   1        0.57        0.08      1.33 o 
   3   2   1       58.69       69.48      2.87 o 
   4   2   1        0.07       -1.05      1.83 o 
   5   2   1      405.19      438.50      8.45 o 
   6   2   1      556.88      575.25      9.73 o 
   7   2   1      137.95      156.09      7.56 o 
   8   2   1      504.99      513.45     12.26 o 
   9   2   1        6.61        1.40      5.69 o 
  -9   3   1       12.68       14.76      7.63 o 
  -8   3   1       28.01       27.64      5.85 o 
  -7   3   1        0.54        1.73      3.47 o 
  -6   3   1       12.58       11.22      2.97 o 
  -5   3   1        2.78        1.92      2.38 o 
  -4   3   1      181.25      170.45      4.85 o 
  -3   3   1      522.87      473.73      6.72 o 
  -2   3   1       94.85       98.25      3.50 o 
  -1   3   1       22.96       23.77      1.85 o 
   0   3   1     1248.24     1272.51     12.36 o 
   1   3   1      750.11      699.19      7.18 o 
   2   3   1        6.57       11.09      1.73 o 
   3   3   1      582.32      556.48      7.28 o 
   4   3   1       19.69       26.21      2.45 o 
   5   3   1       22.19       21.54      2.82 o 
   6   3   1      106.17      108.07      5.06 o 
   7   3   1      157.26      162.59      7.71 o 
   8   3   1       42.91       57.63      7.13 o 
   9   3   1        7.08        5.63      5.73 o 
  -9   4   1       11.97       20.45      7.81 o 
  -8   4   1       35.07       43.17      9.55 o 
  -7   4   1        0.17        0.57      3.41 o 
  -6   4   1      122.46      127.52      5.31 o 
  -5   4   1      225.14      225.16      6.02 o 
  -4   4   1       38.86       29.38      2.81 o 
  -3   4   1     2170.66     2281.44     19.92 o 
  -2   4   1      386.23      349.51      6.37 o 
  -1   4   1     9401.68     9815.25     79.53 o 
   0   4   1      491.12      455.13      7.21 o 
   1   4   1      171.63      216.98      6.80 o 
   2   4   1      124.20      139.44      4.01 o 
   3   4   1      557.97      543.25      7.43 o 
   4   4   1      358.95      334.49      7.51 o 
   5   4   1      240.44      280.97      6.69 o 
   6   4   1       91.83      108.48      5.54 o 
   7   4   1      215.78      241.66     11.27 o 
   8   4   1      118.57      124.64     12.42 o 
   9   4   1        5.05        5.97      6.08 o 
  -9   5   1       19.42       26.80     12.22 o 
  -8   5   1        4.64        9.71      6.15 o 
  -7   5   1       20.02       25.23      4.81 o 
  -6   5   1       33.17       27.17      3.61 o 
  -5   5   1      569.14      562.10     10.14 o 
  -4   5   1       98.30       99.06      4.22 o 
  -3   5   1      247.84      272.83      5.56 o 
  -2   5   1      106.19       96.39      4.52 o 
  -1   5   1        0.34        1.24      1.73 o 
   0   5   1     1103.84     1087.44     12.08 o 
   1   5   1       70.53       82.12      3.19 o 
   2   5   1       31.95       32.86      2.33 o 
   3   5   1      885.61      913.23     10.54 o 
   4   5   1      348.50      379.29      7.39 o 
   5   5   1       58.87       62.85      4.08 o 
   6   5   1       14.34       15.89      3.72 o 
   7   5   1       66.71       76.46      6.54 o 
   8   5   1       75.22       72.04      7.86 o 
   9   5   1       13.38        9.46      6.54 o 
  -8   6   1      249.72      269.45     38.09 o 
  -7   6   1       37.35       54.43      6.21 o 
  -6   6   1      221.31      237.46      9.16 o 
  -5   6   1       24.28       19.57      3.73 o 
  -4   6   1      204.36      203.13      6.51 o 
  -3   6   1      359.36      331.55      7.34 o 
  -2   6   1        3.40        1.74      2.18 o 
  -1   6   1     1889.64     1926.01     19.68 o 
   0   6   1      238.81      217.83      6.78 o 
   1   6   1        3.16        1.61      1.75 o 
   2   6   1       51.45       55.34      3.45 o 
   3   6   1      150.85      160.46      5.69 o 
   4   6   1      376.27      387.72      8.47 o 
   5   6   1        2.62        3.83      3.24 o 
   6   6   1      138.60      149.33      7.56 o 
   7   6   1        1.19        0.62      4.69 o 
   8   6   1        5.09       15.22      7.29 o 
  -8   7   1       43.33       36.24      8.47 o 
  -7   7   1       66.53       74.23     15.06 o 
  -6   7   1       24.31       27.71      5.84 o 
  -5   7   1      127.10      133.81      7.09 o 
  -4   7   1       31.08       34.94      4.40 o 
  -3   7   1      232.73      231.84      7.89 o 
  -2   7   1      562.88      555.66     11.43 o 
  -1   7   1        6.90        1.23      2.79 o 
   0   7   1      366.23      392.28      9.33 o 
   1   7   1       88.43       87.90      5.44 o 
   2   7   1      533.70      528.23     11.67 o 
   3   7   1       26.69       33.86      4.38 o 
   4   7   1       30.33       29.52      4.38 o 
   5   7   1      220.38      211.25      9.32 o 
   6   7   1      276.10      286.86     13.31 o 
   7   7   1      517.57      491.82     26.33 o 
   8   7   1        3.91      -14.11      9.40 o 
  -7   8   1      176.61      211.16     37.47 o 
  -6   8   1       35.02       28.58      8.18 o 
  -5   8   1       45.39       38.67      5.34 o 
  -4   8   1       22.82       25.53      4.55 o 
  -3   8   1       11.20       13.01      3.89 o 
  -2   8   1        9.94       11.89      4.31 o 
  -1   8   1       10.13       11.93      3.67 o 
   0   8   1      154.53      174.11      7.79 o 
   1   8   1       50.47       56.56      5.05 o 
   2   8   1       28.43       31.91      4.48 o 
   3   8   1       54.89       62.20      5.49 o 
   4   8   1      250.04      257.62      9.13 o 
   5   8   1      375.90      349.90     16.15 o 
   6   8   1       18.34       24.23      8.92 o 
   7   8   1      114.50      110.97     17.40 o 
  -7   9   1        6.41       16.93     12.70 o 
  -6   9   1      124.33      122.64     14.50 o 
  -5   9   1       78.81       60.94      6.10 o 
  -4   9   1       68.37       66.79      5.94 o 
  -3   9   1      210.12      188.57      8.58 o 
  -2   9   1        5.56       10.39      3.70 o 
  -1   9   1       23.06       27.08      4.51 o 
   0   9   1      102.99       92.80      6.50 o 
   1   9   1      225.77      208.61      8.97 o 
   2   9   1      467.15      429.44     11.04 o 
   3   9   1        1.02       -1.71      4.41 o 
   4   9   1      147.74      148.21      9.98 o 
   5   9   1        8.64        6.00      4.28 o 
   6   9   1       13.62       10.60      5.23 o 
  -6  10   1        6.27      -10.81     10.34 o 
  -5  10   1        1.46        2.07      5.58 o 
  -4  10   1        2.38        7.33      3.83 o 
  -3  10   1      111.40      106.19      8.12 o 
  -2  10   1       76.99       87.22     10.38 o 
  -1  10   1      263.83      239.23      9.56 o 
   0  10   1       21.95       24.47      4.90 o 
   1  10   1       75.85       61.25      6.18 o 
   2  10   1        0.42        2.57      3.61 o 
   3  10   1        8.12        7.14      3.77 o 
   4  10   1       20.72       19.43      4.29 o 
   5  10   1        2.03        3.65      3.93 o 
  -4  11   1       18.31       13.65      6.52 o 
  -3  11   1      217.67      209.90     18.19 o 
  -2  11   1       31.01       36.95      8.90 o 
  -1  11   1        0.07        3.95      4.29 o 
   0  11   1        2.57       -1.83      3.83 o 
   1  11   1      151.66      146.58      9.98 o 
   2  11   1       74.78       78.97      6.81 o 
   3  11   1       28.04       36.37      5.27 o 
   4  11   1        0.00        8.69      4.46 o 
  -2  12   1        1.15       -5.30      3.54 o 
  -1  12   1       74.03       85.67      7.63 o 
   0  12   1       24.12       23.80      5.22 o 
   1  12   1        4.65       -2.40      3.61 o 
   2  12   1       19.44       24.67      5.97 o 
 -10   0   2       52.51       39.97     12.22 o 
  -9   0   2      104.91       87.93     14.11 o 
  -8   0   2       26.93       25.39     11.28 o 
  -7   0   2       15.51       15.79      7.10 o 
  -6   0   2       12.60        8.38      4.19 o 
  -5   0   2     2502.42     2483.32     31.15 o 
  -4   0   2     5087.63     5385.74     58.84 o 
  -3   0   2     1461.32     1443.13     21.53 o 
  -2   0   2    59685.84    45041.24    982.63 o 
  -1   0   2        1.42        2.82      1.33 o 
   0   0   2     5869.39     5789.20     83.06 o 
   1   0   2       78.86       70.28      4.15 o 
   2   0   2      602.10      571.86     11.13 o 
   3   0   2      202.39      198.26      8.90 o 
   4   0   2     3421.95     3291.32     45.82 o 
   5   0   2      547.76      533.67     20.92 o 
   6   0   2       39.84       33.10     17.40 o 
   7   0   2      153.50      167.37     11.13 o 
   8   0   2       78.07       88.89      9.24 o 
   9   0   2        1.56       12.31     15.99 o 
  10   0   2       19.04       21.16     12.70 o 
 -10   1   2        2.11       -7.09      6.48 o 
  -9   1   2       11.46       13.08      6.96 o 
  -8   1   2       38.90       27.16     12.46 o 
  -7   1   2       54.57       50.88      4.77 o 
  -6   1   2        3.72        2.68      3.11 o 
  -5   1   2        0.31        0.42      2.28 o 
  -4   1   2        1.03        0.20      1.84 o 
  -3   1   2      239.67      270.23      4.68 o 
  -2   1   2      343.13      332.82      5.28 o 
  -1   1   2     2497.91     2421.48     19.10 o 
   0   1   2      277.97      274.04      4.33 o 
   1   1   2     1324.30     1265.83     13.89 o 
   2   1   2      453.31      410.71      4.89 o 
   3   1   2      655.84      674.16      8.50 o 
   4   1   2      130.56      143.80      3.98 o 
   5   1   2       24.01       21.92      2.61 o 
   6   1   2      137.43      128.05      7.42 o 
   7   1   2        3.67        3.05      4.89 o 
   8   1   2       22.30       24.46      6.12 o 
   9   1   2        8.36        3.82      5.94 o 
 -10   2   2        9.67        2.15      7.05 o 
  -9   2   2       87.33       80.10     10.11 o 
  -8   2   2       69.37       74.56      9.14 o 
  -7   2   2       63.98       63.59      4.96 o 
  -6   2   2        8.84        0.92      2.91 o 
  -5   2   2       25.05       22.68      2.63 o 
  -4   2   2     2185.32     2181.90     19.17 o 
  -3   2   2        1.49        1.50      1.59 o 
  -2   2   2      128.72      115.95      3.07 o 
  -1   2   2      792.48      750.07      7.15 o 
   0   2   2     1284.17     1236.40     11.59 o 
   1   2   2      111.24      107.84      3.30 o 
   2   2   2       39.58       35.81      1.98 o 
   3   2   2     1756.55     1704.72     16.54 o 
   4   2   2       21.54       43.21      2.65 o 
   5   2   2       33.80       30.52      2.85 o 
   6   2   2      128.84      117.90      6.39 o 
   7   2   2       56.73       68.41      9.77 o 
   8   2   2        0.30        1.50      4.11 o 
   9   2   2       44.13       44.42      6.67 o 
  -9   3   2       42.34       34.80      8.47 o 
  -8   3   2       12.37        0.87      6.29 o 
  -7   3   2        2.50        4.83      3.64 o 
  -6   3   2       27.88       25.50      3.36 o 
  -5   3   2      124.10      131.31      4.65 o 
  -4   3   2      381.09      370.91      6.29 o 
  -3   3   2     2563.81     2595.79     21.71 o 
  -2   3   2       37.56       33.04      2.93 o 
  -1   3   2      574.59      527.00      6.04 o 
   0   3   2     1041.10      995.82     10.42 o 
   1   3   2     8923.80     8789.03     64.31 o 
   2   3   2     1452.44     1389.12     12.68 o 
   3   3   2      155.95      144.96      4.07 o 
   4   3   2       91.58      116.88      6.24 o 
   5   3   2      488.80      523.80      8.16 o 
   6   3   2     1070.04     1104.94     16.85 o 
   7   3   2        5.27        4.97      4.07 o 
   8   3   2       31.63       30.06      5.22 o 
   9   3   2        1.59       12.13      5.85 o 
  -9   4   2        2.01       17.40     10.81 o 
  -8   4   2       15.87       11.34      7.14 o 
  -7   4   2        8.82       12.13      3.87 o 
  -6   4   2        0.09        2.22      3.29 o 
  -5   4   2       58.89       63.74      3.84 o 
  -4   4   2       82.42       83.25      3.69 o 
  -3   4   2       19.76       28.73      2.35 o 
  -2   4   2       36.03       36.79      2.25 o 
  -1   4   2     1104.86     1144.27     12.46 o 
   0   4   2      297.20      296.17      5.47 o 
   1   4   2      283.10      282.49      5.77 o 
   2   4   2      247.56      265.19      5.03 o 
   3   4   2        0.21        2.70      1.87 o 
   4   4   2      244.78      235.54      5.71 o 
   5   4   2        3.02        0.56      2.62 o 
   6   4   2       12.79       15.63      4.04 o 
   7   4   2        5.76        7.32      4.09 o 
   8   4   2       34.22       35.94      5.57 o 
   9   4   2       24.33       10.17     11.01 o 
  -9   5   2        3.91        7.99     10.81 o 
  -8   5   2       23.08       15.66      7.48 o 
  -7   5   2       10.22       11.41      5.49 o 
  -6   5   2      425.44      413.82      9.45 o 
  -5   5   2      365.68      349.15      7.48 o 
  -4   5   2      640.84      601.46      9.15 o 
  -3   5   2     3145.16     3269.87     27.36 o 
  -2   5   2       12.12       10.66      2.17 o 
  -1   5   2      842.45     1095.15     12.97 o 
   0   5   2        0.37       -1.26      1.74 o 
   1   5   2      464.82      366.48      6.20 o 
   2   5   2       95.46       77.06      3.12 o 
   3   5   2        0.84       -1.39      2.01 o 
   4   5   2        0.75        3.81      3.60 o 
   5   5   2      110.74      117.55      5.37 o 
   6   5   2       77.16       74.96      5.76 o 
   7   5   2       20.39       11.21      5.54 o 
   8   5   2       30.66       24.58      6.42 o 
   9   5   2       41.09       46.69      7.59 o 
  -8   6   2        0.83       -1.41      7.90 o 
  -7   6   2       67.47       84.55      8.17 o 
  -6   6   2       34.88       43.19      4.98 o 
  -5   6   2       31.72       26.73      3.85 o 
  -4   6   2        0.07        2.68      2.79 o 
  -3   6   2       30.58       29.43      4.45 o 
  -2   6   2        2.47        5.08      2.25 o 
  -1   6   2       22.68       24.81      3.49 o 
   0   6   2      337.02      341.46      7.61 o 
   1   6   2      151.68      157.49      4.94 o 
   2   6   2       18.50       24.28      3.42 o 
   3   6   2       98.53       91.88      5.70 o 
   4   6   2      532.54      590.69     10.34 o 
   5   6   2      634.46      634.44     12.56 o 
   6   6   2      204.24      211.67     13.76 o 
   7   6   2      374.92      413.31     15.96 o 
   8   6   2        3.84        8.85      7.14 o 
  -8   7   2       18.56       15.05      7.98 o 
  -7   7   2        1.73        7.33      4.30 o 
  -6   7   2        0.67       -5.87      4.18 o 
  -5   7   2        3.73        7.53      4.89 o 
  -4   7   2      286.81      285.38     11.13 o 
  -3   7   2       55.10       54.52      4.86 o 
  -2   7   2       17.25       19.22      3.79 o 
  -1   7   2       50.67       43.45      4.21 o 
   0   7   2       37.75       36.38      4.07 o 
   1   7   2      156.42      165.48      6.95 o 
   2   7   2      520.51      488.67     10.68 o 
   3   7   2      224.31      258.97      8.45 o 
   4   7   2      144.13      150.82     11.61 o 
   5   7   2       92.96      101.82      8.48 o 
   6   7   2      150.84      151.03     24.69 o 
   7   7   2       46.49       52.39      8.23 o 
   8   7   2        8.75       27.27     12.70 o 
  -7   8   2       20.50       39.53     13.09 o 
  -6   8   2       79.57       75.40      8.04 o 
  -5   8   2      194.61      217.32     10.94 o 
  -4   8   2        1.77        5.15      3.70 o 
  -3   8   2       25.74       26.57      4.48 o 
  -2   8   2      118.35      135.58      7.00 o 
  -1   8   2      177.90      176.21      8.42 o 
   0   8   2      198.57      213.17      8.16 o 
   1   8   2       37.93       29.19      4.43 o 
   2   8   2       47.19       60.21      5.34 o 
   3   8   2      139.14      125.85      7.01 o 
   4   8   2      485.24      493.23     13.74 o 
   5   8   2      197.09      230.70      9.62 o 
   6   8   2      144.89      140.89     11.44 o 
   7   8   2      137.88      132.02     19.51 o 
  -6   9   2        4.50       14.62      5.95 o 
  -5   9   2       75.23       70.05      7.84 o 
  -4   9   2       66.79       75.01      5.97 o 
  -3   9   2      338.98      295.97      9.45 o 
  -2   9   2        6.46        9.31      3.79 o 
  -1   9   2      469.48      390.56     10.84 o 
   0   9   2       31.54       16.14      4.28 o 
   1   9   2       16.21       12.50      3.79 o 
   2   9   2       78.26       75.06      6.08 o 
   3   9   2       55.49       61.34      5.62 o 
   4   9   2        8.20        5.05      6.72 o 
   5   9   2       77.51       82.78      6.78 o 
   6   9   2        1.49       -3.22     10.58 o 
  -5  10   2       53.28       43.46     10.04 o 
  -4  10   2      115.08      127.02      7.94 o 
  -3  10   2        5.96        3.29      3.92 o 
  -2  10   2       45.54       47.84      5.50 o 
  -1  10   2      514.17      479.06     12.54 o 
   0  10   2       50.86       53.63      5.85 o 
   1  10   2       65.04       60.93      6.06 o 
   2  10   2        0.92       -0.78      3.78 o 
   3  10   2      131.98      135.66     16.42 o 
   4  10   2      121.15      132.88      8.13 o 
   5  10   2       13.90       20.55      4.55 o 
  -4  11   2        0.54        2.84      5.26 o 
  -3  11   2       32.59       31.26      5.32 o 
  -2  11   2       10.18        6.93      4.28 o 
  -1  11   2       23.78       24.04      5.26 o 
   0  11   2        9.77       13.41      4.45 o 
   1  11   2       46.00       40.69      5.52 o 
   2  11   2       29.43       22.14      6.31 o 
   3  11   2        0.41        3.59      3.90 o 
   4  11   2        0.42        6.19      4.14 o 
  -2  12   2       29.17       28.05      5.34 o 
  -1  12   2       34.54       41.74      5.54 o 
   0  12   2        0.13        0.57      4.14 o 
   1  12   2        0.28       -5.02      3.34 o 
   2  12   2        3.09       -0.30      3.85 o 
 -10   1   3        4.63        4.35      7.05 o 
  -9   1   3        3.25       -7.48      6.55 o 
  -8   1   3        0.03        0.99      4.51 o 
  -7   1   3      399.20      420.78     23.69 o 
  -6   1   3      739.69      743.41     13.57 o 
  -5   1   3      688.83      694.09      9.19 o 
  -4   1   3     5136.15     5296.50     41.01 o 
  -3   1   3      182.39      164.21      3.79 o 
  -2   1   3     1365.71     1436.06     13.82 o 
  -1   1   3       16.84       21.17      1.18 o 
   0   1   3     4694.34     4821.29     55.96 o 
   1   1   3      199.12      182.22      3.15 o 
   2   1   3      130.45      126.31      3.36 o 
   3   1   3      149.70      130.56      4.72 o 
   4   1   3        2.62        6.79      1.75 o 
   5   1   3      151.21      154.51      8.48 o 
   6   1   3      612.87      583.57     11.75 o 
   7   1   3       95.46      106.85      6.62 o 
   8   1   3      116.51      102.81      6.91 o 
   9   1   3       59.01       66.70      8.62 o 
 -10   2   3        3.59       -6.41      6.58 o 
  -9   2   3       18.43       21.91      8.69 o 
  -8   2   3        0.03       -4.21      4.75 o 
  -7   2   3        0.52        5.87      4.35 o 
  -6   2   3       68.55       78.08      4.83 o 
  -5   2   3       80.45       88.53      3.77 o 
  -4   2   3        0.89        1.65      1.68 o 
  -3   2   3      215.94      200.03      4.24 o 
  -2   2   3       85.00       72.87      2.32 o 
  -1   2   3      961.23      934.29      8.65 o 
   0   2   3      237.52      233.97      3.78 o 
   1   2   3      983.46      974.72      9.32 o 
   2   2   3       85.97       92.98      2.81 o 
   3   2   3     4681.69     4758.24     36.78 o 
   4   2   3     2307.89     2462.08     21.22 o 
   5   2   3      958.47      997.08     12.70 o 
   6   2   3      770.61      782.98     13.87 o 
   7   2   3       40.96       35.40      4.98 o 
   8   2   3        4.54        6.22      5.36 o 
   9   2   3        0.16        5.46      4.80 o 
  -9   3   3       18.65       17.57      7.48 o 
  -8   3   3        0.02        2.04      6.61 o 
  -7   3   3       33.13       24.33      4.26 o 
  -6   3   3      206.44      219.03      7.17 o 
  -5   3   3       14.05       14.98      2.62 o 
  -4   3   3      145.10      147.33      4.35 o 
  -3   3   3       36.02       33.53      2.34 o 
  -2   3   3     2399.45     2285.97     19.09 o 
  -1   3   3      282.17      281.40      4.50 o 
   0   3   3        4.43        9.31      1.52 o 
   1   3   3     1567.17     1519.81     13.49 o 
   2   3   3      873.54      861.38      9.19 o 
   3   3   3      139.79      138.93      4.70 o 
   4   3   3      272.75      295.18      5.79 o 
   5   3   3      380.36      362.47     10.72 o 
   6   3   3       35.34       40.68      4.90 o 
   7   3   3        2.12       -1.40      3.94 o 
   8   3   3       15.12       15.64      4.72 o 
   9   3   3       21.18       23.88      7.10 o 
  -9   4   3        0.02        4.19      7.05 o 
  -8   4   3        6.12       10.47      5.33 o 
  -7   4   3       10.60       11.06      3.82 o 
  -6   4   3       62.20       72.97      5.02 o 
  -5   4   3      535.34      575.01      8.83 o 
  -4   4   3       53.05       53.92      3.22 o 
  -3   4   3      524.29      601.48      7.84 o 
  -2   4   3      526.52      479.30      6.47 o 
  -1   4   3     2417.19     2378.68     19.72 o 
   0   4   3      165.49      145.33      5.03 o 
   1   4   3       49.18       53.97      2.96 o 
   2   4   3      155.92      124.06      3.81 o 
   3   4   3     2103.30     2082.33     18.75 o 
   4   4   3      829.25      817.60     10.15 o 
   5   4   3      463.08      480.32     10.65 o 
   6   4   3      105.98      114.48      7.47 o 
   7   4   3        5.17        4.92      4.25 o 
   8   4   3       13.38       16.70      5.12 o 
   9   4   3        5.14       12.08      6.04 o 
  -9   5   3        2.73      -13.64     10.34 o 
  -8   5   3       10.16        2.43      6.81 o 
  -7   5   3      101.71      100.78      7.96 o 
  -6   5   3       85.45       95.40      5.79 o 
  -5   5   3       55.40       66.33      3.84 o 
  -4   5   3       31.68       30.61      3.00 o 
  -3   5   3        9.67        5.57      2.42 o 
  -2   5   3      753.97      767.63      8.95 o 
  -1   5   3        1.03       -2.53      1.76 o 
   0   5   3       27.75       37.93      2.73 o 
   1   5   3      183.10      199.72      4.65 o 
   2   5   3      114.98      130.00      4.15 o 
   3   5   3        9.68       11.46      2.41 o 
   4   5   3       80.67       82.74      3.98 o 
   5   5   3      220.45      222.93      7.17 o 
   6   5   3       78.32       71.78      5.74 o 
   7   5   3        3.96       -4.99      4.17 o 
   8   5   3        2.11        0.78      4.51 o 
   9   5   3        9.75       11.38      6.68 o 
  -8   6   3       15.19       12.35     13.17 o 
  -7   6   3        1.57        0.68      4.89 o 
  -6   6   3      123.63      126.90      7.23 o 
  -5   6   3      153.95      170.88      7.65 o 
  -4   6   3       66.78       68.75      4.71 o 
  -3   6   3       19.93       18.83      3.07 o 
  -2   6   3      379.50      360.14      7.42 o 
  -1   6   3       78.61       64.05      5.75 o 
   0   6   3       97.72      104.99      4.74 o 
   1   6   3        7.83        6.51      2.33 o 
   2   6   3       61.79       56.91      3.40 o 
   3   6   3      194.09      187.27      5.63 o 
   4   6   3       17.18       16.68      3.14 o 
   5   6   3      100.51      118.28     10.86 o 
   6   6   3       16.57       14.95      5.05 o 
   7   6   3      206.16      216.37     11.03 o 
   8   6   3       36.94       34.47      6.85 o 
  -8   7   3        8.23       13.85      8.46 o 
  -7   7   3      198.73      222.13      9.48 o 
  -6   7   3       10.43       15.29      4.68 o 
  -5   7   3      221.38      242.83      9.07 o 
  -4   7   3      201.09      193.58      6.75 o 
  -3   7   3       15.65       17.11      3.73 o 
  -2   7   3      110.35       95.13      5.72 o 
  -1   7   3        0.04       -1.64      2.99 o 
   0   7   3       57.11       47.60      4.27 o 
   1   7   3        0.09       -0.84      3.02 o 
   2   7   3      895.34      898.77     15.09 o 
   3   7   3      851.39      806.75     14.40 o 
   4   7   3     1090.82     1115.68     17.56 o 
   5   7   3      906.67      890.52     21.51 o 
   6   7   3        3.42        5.19      5.75 o 
   7   7   3       99.62       76.42      9.64 o 
   8   7   3        2.15       -0.94      9.87 o 
  -7   8   3       12.28        6.49      6.76 o 
  -6   8   3        0.48       -1.93      7.21 o 
  -5   8   3       11.62        8.89      5.67 o 
  -4   8   3        2.11        1.58      3.24 o 
  -3   8   3        4.19       -0.39      3.74 o 
  -2   8   3       83.34       90.02      6.07 o 
  -1   8   3       41.45       46.05      6.45 o 
   0   8   3       38.49       37.10      4.47 o 
   1   8   3      400.53      400.34     10.54 o 
   2   8   3      288.61      289.39      9.21 o 
   3   8   3      699.74      655.99     13.57 o 
   4   8   3       94.04       97.17      8.28 o 
   5   8   3       46.12       38.70     11.34 o 
   6   8   3       71.46       63.39      8.98 o 
   7   8   3        8.20       10.45     13.87 o 
  -6   9   3        0.12        4.30      9.10 o 
  -5   9   3       12.93       13.65      5.92 o 
  -4   9   3        7.59        9.87      3.98 o 
  -3   9   3      209.12      199.97      8.91 o 
  -2   9   3      360.68      355.20     10.33 o 
  -1   9   3       86.22       76.69      6.19 o 
   0   9   3      262.36      254.93     10.41 o 
   1   9   3       22.21       23.98      4.55 o 
   2   9   3       20.39       28.47      4.75 o 
   3   9   3        0.67        4.12      3.86 o 
   4   9   3       26.06       19.10      4.57 o 
   5   9   3       30.11       32.12      5.56 o 
   6   9   3        3.62        6.40      6.09 o 
  -5  10   3       44.61       54.08      8.15 o 
  -4  10   3       30.32       28.21      6.28 o 
  -3  10   3       57.31       43.96      5.55 o 
  -2  10   3       10.72        8.17      4.12 o 
  -1  10   3        1.01        2.38      4.88 o 
   0  10   3        0.35        1.34      4.48 o 
   1  10   3        0.81        1.43      3.51 o 
   2  10   3       51.87       57.82      5.93 o 
   3  10   3       33.78       38.16      5.63 o 
   4  10   3       42.41       47.44      7.13 o 
   5  10   3        7.93        2.70      4.95 o 
  -4  11   3        3.56        1.96      5.52 o 
  -3  11   3       20.33       19.92      4.97 o 
  -2  11   3       36.48       40.97      5.55 o 
  -1  11   3       31.75       23.32      4.94 o 
   0  11   3       43.87       45.73      5.78 o 
   1  11   3      178.81      203.77      9.88 o 
   2  11   3       54.81       53.25      5.87 o 
   3  11   3       27.03       23.70      6.57 o 
   4  11   3       13.32       11.31      4.59 o 
  -1  12   3        4.62        5.63      4.39 o 
   0  12   3        2.28       -1.23      4.20 o 
   1  12   3       27.14       23.81      5.35 o 
 -10   0   4        8.17        2.35      8.93 o 
  -9   0   4       90.43       99.21     15.99 o 
  -8   0   4      104.78       88.68     10.37 o 
  -7   0   4      743.13      741.00     20.78 o 
  -6   0   4     1288.57     1367.38     27.92 o 
  -5   0   4       48.50       59.94      4.53 o 
  -4   0   4     3661.53     4010.54     45.13 o 
  -3   0   4      243.11      224.68      8.55 o 
  -2   0   4      582.92      648.45     13.30 o 
  -1   0   4     1559.48     1471.84     17.52 o 
   0   0   4      210.05      202.44      5.10 o 
   1   0   4      688.44      648.14      9.47 o 
   2   0   4     8750.16     8515.64    215.11 o 
   3   0   4     2053.27     1994.23     31.09 o 
   4   0   4       12.04       14.37      4.15 o 
   5   0   4       16.86       16.71      4.95 o 
   6   0   4      377.18      378.23     14.13 o 
   7   0   4       46.20       49.71      8.93 o 
   8   0   4      191.22      173.37     12.29 o 
   9   0   4      105.76      115.66     11.13 o 
 -10   1   4       13.32       -0.07      8.70 o 
  -9   1   4       25.43       30.91     13.17 o 
  -8   1   4        0.97        2.71      4.66 o 
  -7   1   4        3.23        7.75      4.94 o 
  -6   1   4       13.56       13.10      4.39 o 
  -5   1   4      126.82      138.37      5.39 o 
  -4   1   4      215.90      223.30      4.54 o 
  -3   1   4     1186.88     1212.41     13.05 o 
  -2   1   4      274.84      259.21      4.90 o 
  -1   1   4      226.31      164.18      3.16 o 
   0   1   4      411.38      407.67      8.94 o 
   1   1   4      296.13      273.52      4.17 o 
   2   1   4     1552.63     1522.12     16.51 o 
   3   1   4        0.02       -1.24      1.68 o 
   4   1   4      348.90      375.22      6.42 o 
   5   1   4       65.04       71.44      4.99 o 
   6   1   4        5.62        1.50      3.87 o 
   7   1   4      106.87      116.35      7.10 o 
   8   1   4      177.34      175.71      8.68 o 
   9   1   4       45.74       36.84      5.86 o 
  -9   2   4        4.89        3.15      7.14 o 
  -8   2   4        6.51       10.95      5.11 o 
  -7   2   4        0.83        0.47      4.45 o 
  -6   2   4      621.86      630.08     12.60 o 
  -5   2   4      429.04      399.97      8.11 o 
  -4   2   4      296.01      279.36      5.27 o 
  -3   2   4      699.39      687.24     10.83 o 
  -2   2   4     4150.79     4087.68     31.49 o 
  -1   2   4        0.77        2.29      1.32 o 
   0   2   4     1075.03     1032.12     12.30 o 
   1   2   4      896.93      865.08      8.69 o 
   2   2   4        0.28        3.71      1.65 o 
   3   2   4      116.04      112.31      3.44 o 
   4   2   4       92.21       98.11      3.49 o 
   5   2   4       11.95       19.91      3.82 o 
   6   2   4        0.24        0.36      4.41 o 
   7   2   4      199.35      208.78     12.42 o 
   8   2   4       10.32       16.20      4.87 o 
   9   2   4        0.35        2.16      4.96 o 
  -9   3   4        4.32        1.08     14.34 o 
  -8   3   4       58.56       68.34      7.04 o 
  -7   3   4       97.79       93.68      6.68 o 
  -6   3   4       22.89       27.20      3.94 o 
  -5   3   4      504.56      533.95      9.46 o 
  -4   3   4       43.55       35.93      2.64 o 
  -3   3   4       96.81       89.73      3.18 o 
  -2   3   4       29.72       30.72      3.29 o 
  -1   3   4      317.45      318.70      5.12 o 
   0   3   4     1021.04      955.93     10.75 o 
   1   3   4     3508.79     3556.94     28.10 o 
   2   3   4      729.27      806.10      9.88 o 
   3   3   4     1307.03     1419.35     13.74 o 
   4   3   4     1534.77     1566.23     15.33 o 
   5   3   4      160.18      169.94      7.11 o 
   6   3   4       74.80       66.31      5.70 o 
   7   3   4       36.76       35.20      5.14 o 
   8   3   4       42.61       53.60      6.16 o 
   9   3   4        0.78        0.99      5.08 o 
  -9   4   4       13.17       10.37      7.29 o 
  -8   4   4        0.04       -2.31      4.61 o 
  -7   4   4       11.14       12.75      4.44 o 
  -6   4   4       39.10       36.87      4.26 o 
  -5   4   4       26.47       20.68      3.52 o 
  -4   4   4       16.91       17.05      2.41 o 
  -3   4   4      471.97      489.48      7.04 o 
  -2   4   4       14.16       16.34      1.93 o 
  -1   4   4       61.07       73.17      3.10 o 
   0   4   4       46.54       64.01      3.29 o 
   1   4   4        4.81        5.92      1.86 o 
   2   4   4      590.78      623.81      8.06 o 
   3   4   4      246.35      261.82      5.67 o 
   4   4   4       46.50       47.88      3.37 o 
   5   4   4        0.09       -5.00      3.33 o 
   6   4   4      202.44      219.23      8.92 o 
   7   4   4       20.76       13.56      4.93 o 
   8   4   4        1.84        3.96      4.73 o 
   9   4   4        0.25       -0.59      4.82 o 
  -9   5   4        0.62        0.94     11.28 o 
  -8   5   4      242.68      277.84     11.67 o 
  -7   5   4      234.70      257.00      9.49 o 
  -6   5   4      104.62      117.04      5.95 o 
  -5   5   4      736.31      766.84     12.00 o 
  -4   5   4       44.71       43.30      3.29 o 
  -3   5   4       89.14      111.70      4.11 o 
  -2   5   4      441.61      458.47      6.78 o 
  -1   5   4      192.76      233.21      4.67 o 
   0   5   4      511.64      473.46      5.89 o 
   1   5   4     1139.92     1123.83     11.71 o 
   2   5   4      168.05      160.50      4.75 o 
   3   5   4       49.62       44.56      3.22 o 
   4   5   4       35.33       34.93      3.63 o 
   5   5   4      322.87      305.87      9.03 o 
   6   5   4       29.38       29.43      4.63 o 
   7   5   4      119.08      118.23      8.55 o 
   8   5   4        0.57       -0.79      4.52 o 
  -8   6   4        0.74        0.66      6.61 o 
  -7   6   4       69.72       64.18      6.28 o 
  -6   6   4        6.62        9.41      9.23 o 
  -5   6   4       41.06       47.76      5.30 o 
  -4   6   4      253.84      294.32     10.25 o 
  -3   6   4       76.93       71.69      4.27 o 
  -2   6   4      895.65      960.19     12.82 o 
  -1   6   4       67.97       68.67      3.85 o 
   0   6   4        0.85        3.43      2.57 o 
   1   6   4       20.49       20.49      2.83 o 
   2   6   4      832.34      845.36      9.77 o 
   3   6   4      953.87      966.58     11.85 o 
   4   6   4      217.16      234.35      6.57 o 
   5   6   4      331.11      336.10      9.53 o 
   6   6   4        2.14        0.74      4.57 o 
   7   6   4       13.63        9.40      5.16 o 
   8   6   4        0.00        3.59      5.52 o 
  -8   7   4        0.19       20.21      6.10 o 
  -7   7   4       22.23       27.72      5.32 o 
  -6   7   4        2.49        4.87      4.50 o 
  -5   7   4        1.53       -2.62      4.07 o 
  -4   7   4       43.28       37.46      4.94 o 
  -3   7   4      105.10      114.74      5.53 o 
  -2   7   4       39.56       45.18      4.63 o 
  -1   7   4        5.42        3.50      3.22 o 
   0   7   4      925.33      899.35     17.27 o 
   1   7   4      699.89      674.34     12.85 o 
   2   7   4      103.77      100.53      6.04 o 
   3   7   4        5.89        8.89      3.49 o 
   4   7   4      139.73      140.84      7.16 o 
   5   7   4      382.61      341.74     14.28 o 
   6   7   4        1.65        6.56      5.62 o 
   7   7   4       65.28       61.81      9.47 o 
  -7   8   4       31.54       45.40     14.80 o 
  -6   8   4       18.73       10.01     10.56 o 
  -5   8   4      232.41      239.07     11.56 o 
  -4   8   4       71.57       73.37      7.32 o 
  -3   8   4      201.67      178.28      7.72 o 
  -2   8   4      165.72      176.06      8.03 o 
  -1   8   4        6.48        6.92      3.58 o 
   0   8   4       74.25       78.98      5.83 o 
   1   8   4      367.61      373.38     10.22 o 
   2   8   4      914.16      923.05     20.77 o 
   3   8   4      585.83      587.25     25.99 o 
   4   8   4       63.11       65.96      5.87 o 
   5   8   4       47.56       50.73     11.05 o 
   6   8   4       17.50       16.58     11.75 o 
   7   8   4        0.32        0.98      6.43 o 
  -6   9   4      127.39      140.69     11.33 o 
  -5   9   4      167.70      164.62     14.42 o 
  -4   9   4       69.27       60.90      7.47 o 
  -3   9   4      336.91      330.25      9.98 o 
  -2   9   4       14.61       19.30      4.31 o 
  -1   9   4       36.90       40.47      4.94 o 
   0   9   4       85.11       90.27      6.31 o 
   1   9   4        8.19       15.28      4.04 o 
   2   9   4       38.00       31.43      4.73 o 
   3   9   4        4.30        8.68      4.23 o 
   4   9   4       19.07       16.42      4.51 o 
   5   9   4        1.40       -5.81      4.11 o 
   6   9   4        0.16        3.07      5.96 o 
  -5  10   4       24.39       37.54      9.66 o 
  -4  10   4        3.62        9.43      5.80 o 
  -3  10   4      214.06      230.58     12.88 o 
  -2  10   4       57.46       70.72     12.08 o 
  -1  10   4        5.76        8.48      4.02 o 
   0  10   4      196.06      205.40      9.43 o 
   1  10   4       58.83       63.96      6.13 o 
   2  10   4      203.04      207.48      9.70 o 
   3  10   4       82.23       87.56     10.04 o 
   4  10   4        0.07        0.21      4.82 o 
   5  10   4       21.70       20.74      6.55 o 
  -4  11   4       24.54       18.13      6.17 o 
  -3  11   4        9.47        9.91      5.86 o 
  -2  11   4        1.32       -3.10      3.99 o 
  -1  11   4        1.66        0.02      3.99 o 
   0  11   4       30.25       22.34      4.96 o 
   1  11   4       58.36       59.77      6.26 o 
   2  11   4        0.93       -2.16      3.90 o 
   3  11   4       19.52       24.82      7.23 o 
  -1  12   4       27.44       37.75     10.15 o 
   0  12   4       89.04       89.96      9.37 o 
  -9   1   5       85.05       78.31      8.52 o 
  -8   1   5      324.53      317.99     11.02 o 
  -7   1   5       37.23       34.86      5.64 o 
  -6   1   5      737.46      761.04     14.28 o 
  -5   1   5       15.16       15.93      3.98 o 
  -4   1   5      184.26      213.65      5.53 o 
  -3   1   5     1151.21     1101.19     12.35 o 
  -2   1   5      394.39      339.12      5.79 o 
  -1   1   5     2065.46     1964.12     22.36 o 
   0   1   5     1872.24     1772.85     15.38 o 
   1   1   5      803.70      777.61      8.21 o 
   2   1   5      176.77      197.90      4.48 o 
   3   1   5       25.74       16.00      2.86 o 
   4   1   5     1942.06     1864.74     22.33 o 
   5   1   5      521.78      548.29     11.28 o 
   6   1   5      118.44      130.01      7.02 o 
   7   1   5        0.57        5.51      4.89 o 
   8   1   5        2.19        2.00      4.48 o 
   9   1   5      160.88      175.32      9.68 o 
  -9   2   5        2.72        2.85      5.85 o 
  -8   2   5        0.01       -3.65      5.02 o 
  -7   2   5       21.32       12.80      4.94 o 
  -6   2   5       49.29       52.27      5.45 o 
  -5   2   5      273.23      271.67      7.08 o 
  -4   2   5        1.25        1.67      2.18 o 
  -3   2   5      246.34      221.07      5.38 o 
  -2   2   5      357.81      364.84      5.26 o 
  -1   2   5     1837.96     1856.59     14.69 o 
   0   2   5      468.46      480.95      7.11 o 
   1   2   5     2554.02     2884.52     23.35 o 
   2   2   5     2879.88     3013.60     24.51 o 
   3   2   5      198.87      282.98      4.94 o 
   4   2   5      260.58      273.71      9.75 o 
   5   2   5        5.22        7.49      3.64 o 
   6   2   5       66.78       64.23      5.63 o 
   7   2   5       21.05       21.46      4.82 o 
   8   2   5       23.25       34.32      5.74 o 
   9   2   5        0.68       -1.20      4.81 o 
  -9   3   5        6.90       -4.46     10.14 o 
  -8   3   5       85.66       77.39      6.82 o 
  -7   3   5       42.32       54.62      5.84 o 
  -6   3   5       46.47       39.58      5.21 o 
  -5   3   5       41.33       40.27      4.56 o 
  -4   3   5      441.02      431.28      8.06 o 
  -3   3   5       67.82       76.92      3.04 o 
  -2   3   5      514.22      568.06      6.77 o 
  -1   3   5      961.98      975.98     10.07 o 
   0   3   5     2435.59     2623.24     21.77 o 
   1   3   5      335.30      326.89      5.76 o 
   2   3   5        0.09        2.66      1.99 o 
   3   3   5      184.04      187.80      4.77 o 
   4   3   5        0.63        0.03      2.93 o 
   5   3   5       66.12       74.09      5.45 o 
   6   3   5       21.98       29.44      4.76 o 
   7   3   5       30.49       25.23      5.63 o 
   8   3   5        2.05       -5.07      4.33 o 
   9   3   5       26.22       37.02      6.65 o 
  -9   4   5        9.97        4.32      5.80 o 
  -8   4   5        2.23       -1.13      5.63 o 
  -7   4   5      126.96      136.73      7.79 o 
  -6   4   5      215.98      237.57      7.79 o 
  -5   4   5       14.66       18.65      3.51 o 
  -4   4   5       94.08       92.24      4.53 o 
  -3   4   5      787.80      795.61     11.18 o 
  -2   4   5       96.14       84.62      3.26 o 
  -1   4   5       26.59       11.32      1.95 o 
   0   4   5       44.76       56.28      3.29 o 
   1   4   5      578.61      567.06      7.66 o 
   2   4   5     1341.22     1340.44     13.50 o 
   3   4   5      184.56      179.71      7.58 o 
   4   4   5       14.82       11.87      3.00 o 
   5   4   5       70.16       59.80      5.22 o 
   6   4   5      105.78      113.00      6.86 o 
   7   4   5       89.29       96.16      6.92 o 
   8   4   5      163.26      168.00     10.49 o 
  -9   5   5       35.20       33.16     14.58 o 
  -8   5   5        4.96       12.59      5.96 o 
  -7   5   5       34.87       38.98      9.88 o 
  -6   5   5        3.11        4.18      3.46 o 
  -5   5   5       28.78       23.31      3.81 o 
  -4   5   5      413.28      418.72      8.04 o 
  -3   5   5       12.76       11.07      2.52 o 
  -2   5   5       36.09       43.03      2.83 o 
  -1   5   5        0.01       -2.88      1.92 o 
   0   5   5       77.85       83.73      3.47 o 
   1   5   5        5.44        5.27      2.13 o 
   2   5   5        0.35       -1.34      2.12 o 
   3   5   5      279.77      291.60      6.54 o 
   4   5   5       75.12       53.59      4.14 o 
   5   5   5       13.72       10.76      3.93 o 
   6   5   5        0.96       -0.63      3.92 o 
   7   5   5       31.83       36.14      5.57 o 
   8   5   5       70.06       63.58      7.80 o 
  -8   6   5        0.97       -4.84      5.37 o 
  -7   6   5       18.23       21.19      6.12 o 
  -6   6   5       93.74       91.17      6.58 o 
  -5   6   5      113.23      131.48      7.23 o 
  -4   6   5       23.61       27.82      4.43 o 
  -3   6   5        9.31        9.25      2.90 o 
  -2   6   5      526.44      534.16      9.27 o 
  -1   6   5      305.92      298.32      7.10 o 
   0   6   5       40.38       42.83      3.61 o 
   1   6   5        2.25        3.36      2.61 o 
   2   6   5      389.24      396.47      9.46 o 
   3   6   5     1158.88     1123.79     13.15 o 
   4   6   5        5.93        4.59      3.18 o 
   5   6   5      539.81      527.35     17.79 o 
   6   6   5        4.13       -2.11      3.99 o 
   7   6   5        7.38        6.37      4.98 o 
   8   6   5        1.27        1.34      5.61 o 
  -8   7   5        0.07        0.33      5.69 o 
  -7   7   5       25.59       36.63      6.78 o 
  -6   7   5        1.00       10.52      4.53 o 
  -5   7   5        0.47       -3.98      4.06 o 
  -4   7   5       62.63       55.46      5.21 o 
  -3   7   5      202.05      165.32      6.36 o 
  -2   7   5      443.82      459.69      9.26 o 
  -1   7   5       99.54      103.39      6.60 o 
   0   7   5     2730.29     2698.60     31.47 o 
   1   7   5     1120.78     1085.72     16.86 o 
   2   7   5     1790.54     1713.00     22.97 o 
   3   7   5      856.36      815.07     14.68 o 
   4   7   5        3.46        0.70      4.25 o 
   5   7   5        9.96        5.78      5.48 o 
   6   7   5        3.34        4.00      6.32 o 
   7   7   5        0.50       -3.22      7.99 o 
  -7   8   5        9.07        3.76     10.34 o 
  -6   8   5        1.10        6.23      5.33 o 
  -5   8   5       18.41       11.22      5.33 o 
  -4   8   5       23.80       22.34      5.77 o 
  -3   8   5        0.03        0.94      4.00 o 
  -2   8   5      205.61      195.74      8.23 o 
  -1   8   5      617.65      618.29     12.67 o 
   0   8   5      260.60      249.10      8.82 o 
   1   8   5      638.02      655.73     17.71 o 
   2   8   5       93.66      100.54      6.51 o 
   3   8   5        0.40       -0.10      3.40 o 
   4   8   5      138.21      136.20     13.64 o 
   5   8   5        1.34        4.93      5.48 o 
   6   8   5        8.33        2.00      6.14 o 
   7   8   5        3.12        4.00      7.31 o 
  -6   9   5        4.83        1.15      7.92 o 
  -5   9   5      202.70      192.14     17.77 o 
  -4   9   5       74.65       74.29      9.20 o 
  -3   9   5        0.05       -1.41      6.98 o 
  -2   9   5       18.72       15.75      4.14 o 
  -1   9   5        9.24       16.90      5.36 o 
   0   9   5      277.55      276.84      9.54 o 
   1   9   5       63.00       58.30      6.45 o 
   2   9   5       20.67       25.39      4.63 o 
   3   9   5        0.14       -0.93      3.64 o 
   4   9   5       97.87      102.82      9.46 o 
   5   9   5       60.50       48.53     15.05 o 
   6   9   5        0.01       -3.03      4.53 o 
  -5  10   5       23.26       22.03      6.63 o 
  -4  10   5       10.09       17.79      6.23 o 
  -3  10   5       16.09       20.21      6.04 o 
  -2  10   5        6.21        9.83      4.29 o 
  -1  10   5        2.42        8.39      4.01 o 
   0  10   5       27.75       27.17      6.99 o 
   1  10   5       18.65       26.41      4.80 o 
   2  10   5       18.56       13.50      4.48 o 
   3  10   5        3.41        8.64      4.50 o 
   4  10   5       20.85       28.39      5.92 o 
   5  10   5        1.22        8.34      5.83 o 
  -3  11   5        1.61        7.21      6.80 o 
  -2  11   5        9.27        9.85      4.49 o 
  -1  11   5      104.14      118.67      8.21 o 
   0  11   5       71.21       76.29      6.85 o 
   1  11   5        5.78        2.68      4.10 o 
   2  11   5       29.65       35.77      5.54 o 
   3  11   5       15.74       16.16      5.70 o 
  -9   0   6      224.45      198.25     14.25 o 
  -8   0   6      305.43      268.61     15.53 o 
  -7   0   6      143.42      109.61     11.28 o 
  -6   0   6      381.77      408.26     15.28 o 
  -5   0   6      361.49      368.41     32.21 o 
  -4   0   6      617.33      597.75     15.77 o 
  -3   0   6     1672.67     1608.89     27.75 o 
  -2   0   6        7.57       10.89      2.06 o 
  -1   0   6     1623.33     1534.19     19.59 o 
   0   0   6        6.03       12.78      2.83 o 
   1   0   6     4320.73     4303.21     47.32 o 
   2   0   6     1895.87     1827.88     22.47 o 
   3   0   6      651.41      689.47     16.29 o 
   4   0   6      708.96      742.73     45.37 o 
   5   0   6        8.51        9.12      5.48 o 
   6   0   6      664.34      593.65     17.94 o 
   7   0   6      942.30      920.01     23.76 o 
   8   0   6       46.35       39.49      8.29 o 
   9   0   6      331.65      342.29     16.46 o 
  -9   1   6        3.91       -2.98      5.06 o 
  -8   1   6       34.42       31.69      5.95 o 
  -7   1   6       79.91       74.78      6.69 o 
  -6   1   6       52.96       58.69      5.69 o 
  -5   1   6      554.06      522.19     11.39 o 
  -4   1   6      137.83      113.59      4.42 o 
  -3   1   6      102.17       69.17      4.47 o 
  -2   1   6       14.66       21.00      2.28 o 
  -1   1   6      672.14      622.25      7.36 o 
   0   1   6     1892.25     1908.39     16.56 o 
   1   1   6        7.07        2.66      1.82 o 
   2   1   6      312.46      364.90      5.46 o 
   3   1   6        0.99       -0.35      2.64 o 
   4   1   6        5.14        0.01      3.04 o 
   5   1   6      101.03      107.00      7.67 o 
   6   1   6       62.13       57.16      5.55 o 
   7   1   6      127.39      127.25      7.69 o 
   8   1   6      115.68       99.28      7.38 o 
   9   1   6       21.56       16.50      5.63 o 
  -9   2   6        7.17        0.70      6.18 o 
  -8   2   6      202.20      205.18      9.98 o 
  -7   2   6      149.82      162.35      8.32 o 
  -6   2   6       58.75       66.78      6.03 o 
  -5   2   6        2.49        3.25      4.68 o 
  -4   2   6      714.38      701.86     10.17 o 
  -3   2   6       74.32       77.02      3.65 o 
  -2   2   6      235.53      177.97      3.92 o 
  -1   2   6      146.47      157.20      4.28 o 
   0   2   6     1565.15     1730.40     26.95 o 
   1   2   6      130.94      128.24      3.83 o 
   2   2   6     2801.65     2738.40     22.93 o 
   3   2   6       29.56       24.89      2.15 o 
   4   2   6       19.33       16.96      3.70 o 
   5   2   6      118.83      129.91      6.76 o 
   6   2   6       12.39       10.70      4.75 o 
   7   2   6       53.87       50.79      6.86 o 
   8   2   6        5.45        5.06      4.86 o 
   9   2   6       86.64       84.71      9.43 o 
  -9   3   6       22.03       21.58      5.54 o 
  -8   3   6       18.24       10.45      5.19 o 
  -7   3   6       20.35       26.60      5.30 o 
  -6   3   6        4.20        8.28      4.51 o 
  -5   3   6       15.23       15.41      3.34 o 
  -4   3   6      317.91      314.31      7.21 o 
  -3   3   6      128.77      132.29      5.48 o 
  -2   3   6      261.26      240.27      4.91 o 
  -1   3   6     3429.76     3523.01     26.53 o 
   0   3   6      807.37      900.39     12.51 o 
   1   3   6      765.70      960.31     12.86 o 
   2   3   6      783.77      838.34      9.69 o 
   3   3   6       94.10       95.27      4.31 o 
   4   3   6      356.25      333.82      9.04 o 
   5   3   6       99.21       89.40      5.99 o 
   6   3   6        2.44        6.62      4.37 o 
   7   3   6       17.08       13.22      4.77 o 
   8   3   6      144.20      150.57     14.21 o 
   9   3   6       64.81       64.86      7.26 o 
  -9   4   6        0.95       -1.13      5.99 o 
  -8   4   6       13.89       12.23      5.84 o 
  -7   4   6       11.77        3.11      4.62 o 
  -6   4   6       12.51       12.95      4.30 o 
  -5   4   6       37.77       36.05      4.06 o 
  -4   4   6        0.99        4.35      2.84 o 
  -3   4   6        8.12        6.18      2.03 o 
  -2   4   6       11.04        9.10      1.99 o 
  -1   4   6       19.81       30.02      2.46 o 
   0   4   6       44.00       44.54      2.85 o 
   1   4   6      200.35      202.34      5.11 o 
   2   4   6       18.76       13.34      2.45 o 
   3   4   6        0.10        4.65      2.34 o 
   4   4   6      105.15      104.41      5.96 o 
   5   4   6        1.42       -0.82      3.75 o 
   6   4   6       16.96        9.73      4.34 o 
   7   4   6       15.66       13.72      4.75 o 
   8   4   6        0.41       -4.12      4.33 o 
  -8   5   6        1.22        1.35      5.76 o 
  -7   5   6       94.16       94.26      8.38 o 
  -6   5   6        4.73        5.57      5.24 o 
  -5   5   6       29.24       29.53      3.87 o 
  -4   5   6     1129.68     1159.38     16.87 o 
  -3   5   6      870.37      867.14     10.73 o 
  -2   5   6      414.47      428.03      7.05 o 
  -1   5   6      986.58     1016.03     11.41 o 
   0   5   6      557.64      507.95      7.66 o 
   1   5   6      177.00      169.90      5.21 o 
   2   5   6       11.75       10.91      2.59 o 
   3   5   6      277.46      265.59      6.51 o 
   4   5   6      170.55      173.20      7.50 o 
   5   5   6       18.82       24.58      4.52 o 
   6   5   6       93.30       79.29      6.65 o 
   7   5   6       28.86       22.14      5.27 o 
   8   5   6      114.71      102.97      8.93 o 
  -8   6   6        0.21       -2.48      6.28 o 
  -7   6   6       10.53        9.28      5.97 o 
  -6   6   6       47.44       61.25      7.13 o 
  -5   6   6        8.67       12.70      5.02 o 
  -4   6   6      156.70      160.68      7.69 o 
  -3   6   6        2.93        6.50      3.71 o 
  -2   6   6      114.64      137.14      5.50 o 
  -1   6   6       94.84       98.91      4.92 o 
   0   6   6      330.21      352.74      8.33 o 
   1   6   6     1146.14     1142.66     14.76 o 
   2   6   6        4.24        6.02      3.15 o 
   3   6   6      246.71      239.02      6.65 o 
   4   6   6       28.24       31.98      4.57 o 
   5   6   6       61.90       56.26      5.44 o 
   6   6   6        0.20       -2.39      4.46 o 
   7   6   6        0.37       -4.18      7.88 o 
  -7   7   6        0.63        4.95      5.25 o 
  -6   7   6        2.88        3.93      4.82 o 
  -5   7   6        0.16        1.28      4.17 o 
  -4   7   6      145.98      162.21      7.85 o 
  -3   7   6      298.35      320.36      9.41 o 
  -2   7   6      361.74      360.89      8.38 o 
  -1   7   6      418.71      413.15      8.85 o 
   0   7   6       15.41       13.37      5.29 o 
   1   7   6      181.36      192.56      7.86 o 
   2   7   6      140.43      130.14     10.72 o 
   3   7   6      677.10      677.79     13.32 o 
   4   7   6        2.59        4.47      5.65 o 
   5   7   6        4.14        5.17      5.96 o 
   6   7   6        0.13        2.20      6.09 o 
   7   7   6        0.07        3.97      7.14 o 
  -7   8   6       90.41       89.55     10.24 o 
  -6   8   6       54.83       61.75      7.47 o 
  -5   8   6       10.00        4.54      5.58 o 
  -4   8   6        0.02       -0.10      4.67 o 
  -3   8   6       63.50       60.11      6.90 o 
  -2   8   6      245.57      265.28     10.18 o 
  -1   8   6      598.85      583.15     12.61 o 
   0   8   6      205.06      205.22      8.76 o 
   1   8   6      829.15      826.34     15.21 o 
   2   8   6       42.48       43.35      5.02 o 
   3   8   6        0.87        3.03      3.47 o 
   4   8   6       34.44       36.20      7.14 o 
   5   8   6        0.06       -4.70      5.65 o 
   6   8   6       39.69       30.19      7.96 o 
  -6   9   6       48.53       71.41     17.16 o 
  -5   9   6       32.52       29.71      6.99 o 
  -4   9   6        1.03        0.02      5.39 o 
  -3   9   6        3.69        5.82      6.61 o 
  -2   9   6        0.12       -0.21      3.70 o 
  -1   9   6        5.02        1.74      3.67 o 
   0   9   6        1.31       -0.42      4.33 o 
   1   9   6       56.55       61.40      5.81 o 
   2   9   6       12.76       16.22      4.51 o 
   3   9   6        5.54        1.97      3.84 o 
   4   9   6        2.93        2.82      5.65 o 
   5   9   6        5.71      -12.45     10.58 o 
  -5  10   6        1.13       -1.46      5.29 o 
  -4  10   6       10.03       17.03      6.10 o 
  -3  10   6       12.04       12.63      5.69 o 
  -2  10   6      137.18      157.24     10.19 o 
  -1  10   6        5.53        3.78      3.89 o 
   0  10   6        0.80        3.94      3.93 o 
   1  10   6       38.41       41.56      7.18 o 
   2  10   6      163.60      158.92      8.96 o 
   3  10   6        1.45        5.11      4.14 o 
   4  10   6       24.23       23.37      6.43 o 
  -3  11   6        7.35        3.95      7.03 o 
  -2  11   6       14.97       16.01     11.42 o 
  -1  11   6      104.23      112.34      7.85 o 
   0  11   6        4.44       -1.04      4.14 o 
   1  11   6        4.82        5.89      4.42 o 
   2  11   6       22.39       27.10      5.23 o 
  -9   1   7        4.34       -6.84      4.86 o 
  -8   1   7       68.05       49.57      6.75 o 
  -7   1   7       29.32       29.73      5.94 o 
  -6   1   7        1.82       -2.98      4.35 o 
  -5   1   7      436.04      458.75     11.05 o 
  -4   1   7       85.58       71.86      5.31 o 
  -3   1   7       17.84       18.96      3.23 o 
  -2   1   7        2.34        7.50      2.17 o 
  -1   1   7     1780.77     1816.86     16.29 o 
   0   1   7      975.03      962.16     10.25 o 
   1   1   7       95.47       90.92      3.30 o 
   2   1   7      405.14      445.44      7.24 o 
   3   1   7      664.54      633.52     11.52 o 
   4   1   7      346.18      314.12      9.10 o 
   5   1   7      342.57      350.27      9.99 o 
   6   1   7       67.36       66.66      6.03 o 
   7   1   7      478.80      495.14     12.51 o 
   8   1   7      122.20      118.34      8.22 o 
   9   1   7       24.64       25.88      5.89 o 
  -9   2   7        1.49       -4.88      4.95 o 
  -8   2   7        5.59        2.56      4.94 o 
  -7   2   7      113.92      121.82      7.91 o 
  -6   2   7      130.94      132.37      7.73 o 
  -5   2   7        0.93       -1.59      3.67 o 
  -4   2   7      138.23      136.28      6.48 o 
  -3   2   7     1578.82     1641.21     17.65 o 
  -2   2   7     1099.44     1063.77     13.39 o 
  -1   2   7      893.42     1121.45     11.47 o 
   0   2   7     2398.44     2621.97     22.46 o 
   1   2   7       27.11       71.11      3.55 o 
   2   2   7       78.25      108.44      3.58 o 
   3   2   7       52.64       39.19      4.17 o 
   4   2   7       43.04       49.73      4.73 o 
   5   2   7       12.08       16.21      4.28 o 
   6   2   7        1.34       -0.14      4.10 o 
   7   2   7       65.69       63.30      6.34 o 
   8   2   7        4.45       -0.18      4.79 o 
  -9   3   7       26.42       26.48      6.02 o 
  -8   3   7        9.18        8.36      5.27 o 
  -7   3   7        0.25       -6.44      4.30 o 
  -6   3   7       80.69       92.29      7.53 o 
  -5   3   7      123.64      125.42      6.90 o 
  -4   3   7       88.04       84.59      4.44 o 
  -3   3   7       29.13       42.86      3.41 o 
  -2   3   7      739.12      777.51      9.24 o 
  -1   3   7      106.53      127.64      3.72 o 
   0   3   7      156.18      114.69      3.89 o 
   1   3   7        0.05       -1.26      2.02 o 
   2   3   7       48.42       47.64      3.06 o 
   3   3   7       29.75       27.86      3.93 o 
   4   3   7      434.22      405.52     10.22 o 
   5   3   7        5.80       -0.81      3.84 o 
   6   3   7        1.18        2.25      4.25 o 
   7   3   7       29.78       23.58      5.37 o 
   8   3   7        8.37       10.41      4.99 o 
  -9   4   7       25.96       14.33      5.44 o 
  -8   4   7        0.42        3.20      5.15 o 
  -7   4   7       13.32       12.58      4.97 o 
  -6   4   7      130.16      124.75      9.91 o 
  -5   4   7        0.06        6.17      3.92 o 
  -4   4   7       26.53       33.24      3.69 o 
  -3   4   7       34.57       40.72      5.29 o 
  -2   4   7     1162.06     1134.95     12.19 o 
  -1   4   7       79.61       70.59      3.44 o 
   0   4   7     1329.61     1365.29     14.03 o 
   1   4   7     1239.56     1275.17     13.46 o 
   2   4   7      234.97      227.60      5.96 o 
   3   4   7        0.02        1.55      3.16 o 
   4   4   7       25.19       30.43      4.37 o 
   5   4   7      247.96      251.31      9.16 o 
   6   4   7      536.09      500.29     24.21 o 
   7   4   7        2.90        2.61      4.70 o 
   8   4   7       84.53       79.95      8.61 o 
  -8   5   7        0.05       -4.55      5.52 o 
  -7   5   7        0.01       -5.00      5.49 o 
  -6   5   7      224.71      234.24     11.28 o 
  -5   5   7        1.23       -4.46      4.48 o 
  -4   5   7       82.93       74.18      6.85 o 
  -3   5   7       58.21       72.37      5.93 o 
  -2   5   7       79.53       79.49      3.86 o 
  -1   5   7        2.45        8.05      2.40 o 
   0   5   7       10.29       13.84      2.46 o 
   1   5   7       19.90       22.75      3.12 o 
   2   5   7       62.71       63.46      3.81 o 
   3   5   7        0.37       -3.68      2.97 o 
   4   5   7       56.68       72.61      5.83 o 
   5   5   7       68.77       67.38      5.81 o 
   6   5   7       56.99       56.24      5.90 o 
   7   5   7        3.56        7.02      4.55 o 
   8   5   7        0.11        0.94      6.92 o 
  -8   6   7        0.02        1.37      7.19 o 
  -7   6   7       48.56       45.14      7.49 o 
  -6   6   7       90.65      104.75      8.82 o 
  -5   6   7        1.80        3.93      4.10 o 
  -4   6   7      267.57      275.04      8.85 o 
  -3   6   7      101.25      107.56      7.64 o 
  -2   6   7      341.35      332.56      7.83 o 
  -1   6   7      885.71      927.03     13.09 o 
   0   6   7      575.48      595.84     10.46 o 
   1   6   7     1924.29     1933.57     19.70 o 
   2   6   7        4.16        1.96      3.10 o 
   3   6   7      160.74      164.73      7.74 o 
   4   6   7       58.48       43.94      4.83 o 
   5   6   7        1.56        3.99      5.09 o 
   6   6   7       99.67      100.54      7.02 o 
   7   6   7       32.33       32.40      5.86 o 
  -7   7   7       16.36       11.79      6.59 o 
  -6   7   7        4.73        9.67      7.25 o 
  -5   7   7      207.01      217.57      9.24 o 
  -4   7   7      455.96      458.69     11.49 o 
  -3   7   7       76.04       73.55      5.99 o 
  -2   7   7     1530.30     1517.41     18.65 o 
  -1   7   7      694.47      649.33     11.21 o 
   0   7   7     1216.66     1151.77     15.58 o 
   1   7   7      302.44      322.53      9.57 o 
   2   7   7      156.81      160.50      8.62 o 
   3   7   7       37.13       38.14     10.54 o 
   4   7   7      124.96      119.56     10.29 o 
   5   7   7       20.58       17.87      6.32 o 
   6   7   7       48.42       39.82      8.10 o 
   7   7   7        2.34       -1.68      6.48 o 
  -7   8   7        8.66       21.27      8.43 o 
  -6   8   7       82.12       83.06     13.17 o 
  -5   8   7        0.13        4.80      6.07 o 
  -4   8   7      175.91      185.76     18.17 o 
  -3   8   7      101.93       96.44      8.08 o 
  -2   8   7      142.63      130.58      8.65 o 
  -1   8   7       89.90       88.09      6.24 o 
   0   8   7        0.01        0.10      3.59 o 
   1   8   7        2.32       -1.71      3.70 o 
   2   8   7       46.39       43.57      7.89 o 
   3   8   7       60.87       65.67      6.78 o 
   4   8   7       14.55        6.58      9.87 o 
   5   8   7       91.96       96.52     10.37 o 
   6   8   7       46.18       49.84      9.87 o 
  -6   9   7        1.12       -8.93      9.87 o 
  -5   9   7       10.60       32.50     10.99 o 
  -4   9   7      114.27      124.52      9.68 o 
  -3   9   7       54.75       56.48      7.45 o 
  -2   9   7      111.88      105.46     10.38 o 
  -1   9   7      282.81      265.45      9.55 o 
   0   9   7      157.14      150.37     12.28 o 
   1   9   7       20.23       33.03      5.16 o 
   2   9   7       12.07       10.58      5.09 o 
   3   9   7       98.55      100.29      8.23 o 
   4   9   7      154.15      153.52     12.46 o 
   5   9   7        0.03       -4.88      5.72 o 
  -4  10   7        4.95        2.41      6.00 o 
  -3  10   7        0.26        9.88      5.50 o 
  -2  10   7        0.02       -4.87      4.89 o 
  -1  10   7        8.49        9.71      6.18 o 
   0  10   7       31.45       23.68      6.79 o 
   1  10   7       36.39       31.90      5.06 o 
   2  10   7       31.36       33.71      5.43 o 
   3  10   7        3.60       -3.35      4.77 o 
   4  10   7        3.21       -2.59      4.62 o 
  -2  11   7       22.03       21.91      6.56 o 
  -1  11   7       21.47       25.01      6.50 o 
   0  11   7      105.49      106.14      7.94 o 
   1  11   7       24.02       19.93      5.13 o 
   2  11   7       63.29       58.67      6.38 o 
  -9   0   8      312.01      273.42     17.00 o 
  -8   0   8       21.35       20.69      8.34 o 
  -7   0   8      487.46      478.53     40.91 o 
  -6   0   8      254.35      247.82     16.93 o 
  -5   0   8      250.85      254.89     21.63 o 
  -4   0   8       27.14       20.27      5.75 o 
  -3   0   8      881.19      884.66     20.69 o 
  -2   0   8      249.33      202.78      6.35 o 
  -1   0   8     1601.15     1514.64     20.57 o 
   0   0   8       75.17       47.78      4.14 o 
   1   0   8     1309.52     1248.32     18.05 o 
   2   0   8       56.52       51.48      4.16 o 
   3   0   8      102.42      108.78     15.99 o 
   4   0   8      572.34      595.44     27.74 o 
   5   0   8     2609.12     2619.57     44.55 o 
   6   0   8       20.51       10.90      6.48 o 
   7   0   8      269.19      257.38     18.34 o 
   8   0   8      165.94      169.76     13.44 o 
  -9   1   8       26.00       12.71      6.18 o 
  -8   1   8       12.98        6.43      5.43 o 
  -7   1   8      172.28      157.09     14.25 o 
  -6   1   8        0.01        1.02      4.48 o 
  -5   1   8       52.62       47.77      5.42 o 
  -4   1   8      112.64      119.68     12.22 o 
  -3   1   8      268.42      273.20      8.28 o 
  -2   1   8     1209.34     1255.39     14.09 o 
  -1   1   8       19.74       14.09      2.13 o 
   0   1   8       17.12       19.27      2.44 o 
   1   1   8       16.76       15.27      2.26 o 
   2   1   8        6.06        3.20      2.08 o 
   3   1   8       27.39       23.61      3.99 o 
   4   1   8        8.44        6.83      3.87 o 
   5   1   8      359.84      371.41     10.63 o 
   6   1   8      180.93      171.73      8.49 o 
   7   1   8       84.13       78.36      6.81 o 
   8   1   8       37.97       39.34      6.19 o 
  -9   2   8        2.69       -6.63      4.97 o 
  -8   2   8       12.13       11.27      6.65 o 
  -7   2   8       63.43       67.67      6.75 o 
  -6   2   8       97.71       93.25      7.14 o 
  -5   2   8        1.39        4.24      4.19 o 
  -4   2   8       25.79       23.31      4.23 o 
  -3   2   8      951.54      939.99     13.20 o 
  -2   2   8      847.54      839.82      9.65 o 
  -1   2   8       28.93       45.89      2.87 o 
   0   2   8     1653.71     1685.30     15.98 o 
   1   2   8      141.55      130.75      4.31 o 
   2   2   8      461.38      413.01      6.76 o 
   3   2   8       22.68       30.24      4.33 o 
   4   2   8       13.19        9.17      4.01 o 
   5   2   8      132.34      146.55      7.80 o 
   6   2   8      352.14      342.25     19.85 o 
   7   2   8       54.80       60.15      6.31 o 
   8   2   8       14.23        3.93      4.88 o 
  -9   3   8        1.36        6.76      5.64 o 
  -8   3   8       11.51        8.18      5.43 o 
  -7   3   8        1.03        3.26      4.83 o 
  -6   3   8       18.52       26.78      6.38 o 
  -5   3   8       51.23       54.23      5.45 o 
  -4   3   8      307.70      287.83      8.75 o 
  -3   3   8      369.39      391.27      8.00 o 
  -2   3   8      667.33      665.05      8.70 o 
  -1   3   8       92.00      120.81      4.16 o 
   0   3   8        5.19        0.61      2.09 o 
   1   3   8      224.18      235.99      5.58 o 
   2   3   8      821.01      804.09     10.07 o 
   3   3   8      929.24      884.61     14.63 o 
   4   3   8        6.79       13.87      4.22 o 
   5   3   8       27.69       25.84      4.81 o 
   6   3   8      170.12      150.00     11.13 o 
   7   3   8      153.93      152.16     10.10 o 
   8   3   8       10.52        5.15      5.36 o 
  -8   4   8        0.12       -1.74      5.04 o 
  -7   4   8        4.72       -1.62      4.45 o 
  -6   4   8        5.80       -1.01      4.29 o 
  -5   4   8        0.02       -2.01      4.02 o 
  -4   4   8       15.61       20.17      3.52 o 
  -3   4   8        9.23        4.24      2.71 o 
  -2   4   8       62.72       70.82      3.56 o 
  -1   4   8       57.76       60.72      3.51 o 
   0   4   8       37.66       47.46      3.38 o 
   1   4   8        2.00       -0.88      2.42 o 
   2   4   8        8.44       12.50      2.81 o 
   3   4   8        1.52        4.97      3.64 o 
   4   4   8       17.43       22.33      4.46 o 
   5   4   8       30.86       33.84      5.03 o 
   6   4   8        7.13       -1.80      4.27 o 
   7   4   8        6.08       13.19      5.15 o 
   8   4   8       29.55       30.04      6.24 o 
  -8   5   8       36.09       41.96     12.44 o 
  -7   5   8        0.23        9.37      6.40 o 
  -6   5   8      263.27      278.70     11.43 o 
  -5   5   8      210.68      201.01     13.35 o 
  -4   5   8       30.53       29.27      4.66 o 
  -3   5   8        6.42        1.55      3.10 o 
  -2   5   8      664.36      642.28     11.94 o 
  -1   5   8      431.82      460.92      7.98 o 
   0   5   8      332.01      345.79      6.55 o 
   1   5   8       86.50       91.97      4.46 o 
   2   5   8      257.47      250.47      6.67 o 
   3   5   8      756.01      759.87     13.74 o 
   4   5   8      428.44      390.41     10.61 o 
   5   5   8       20.37       23.41      4.87 o 
   6   5   8      129.07      118.29     11.67 o 
   7   5   8       25.62       34.01      6.02 o 
  -8   6   8       12.74       18.68      6.85 o 
  -7   6   8       17.90       23.50      6.68 o 
  -6   6   8        0.17        2.61      5.66 o 
  -5   6   8       13.94       15.25      5.83 o 
  -4   6   8      249.77      264.18      9.16 o 
  -3   6   8      226.09      231.23      8.37 o 
  -2   6   8      335.98      358.05     17.78 o 
  -1   6   8      576.24      538.59     10.06 o 
   0   6   8        0.05       -3.59      3.03 o 
   1   6   8      137.30      134.48      7.38 o 
   2   6   8        6.66        6.59      3.36 o 
   3   6   8       22.76       21.80      4.97 o 
   4   6   8       26.44       12.82      5.81 o 
   5   6   8        4.41        3.51      4.19 o 
   6   6   8      142.74      149.50      8.46 o 
   7   6   8        2.22        3.15      4.79 o 
  -7   7   8        0.93        4.69      6.10 o 
  -6   7   8       84.01       88.83      8.49 o 
  -5   7   8      133.98      168.51     10.18 o 
  -4   7   8        9.30       12.50      4.13 o 
  -3   7   8       58.75       57.41      5.63 o 
  -2   7   8       88.76      100.00      6.33 o 
  -1   7   8      117.02      124.18      5.99 o 
   0   7   8       97.36       89.27      5.43 o 
   1   7   8       59.12       60.46      4.81 o 
   2   7   8       41.67       35.28      4.75 o 
   3   7   8       59.35       58.04      8.14 o 
   4   7   8       45.54       44.95      9.64 o 
   5   7   8        5.45        0.24      5.98 o 
   6   7   8        0.75       -6.99     11.28 o 
  -6   8   8       41.93       42.32      8.90 o 
  -5   8   8       12.62       17.65     14.91 o 
  -4   8   8      220.92      249.06     12.96 o 
  -3   8   8      553.47      558.92     15.69 o 
  -2   8   8       12.49        0.40      5.19 o 
  -1   8   8      448.05      415.65     10.97 o 
   0   8   8        4.23        8.25      4.55 o 
   1   8   8       83.48       82.71      6.27 o 
   2   8   8       12.85       18.79      4.86 o 
   3   8   8        9.52       13.12      5.14 o 
   4   8   8        2.83        3.69      6.32 o 
   5   8   8       29.61       29.84      7.81 o 
  -5   9   8        3.49        9.23     18.57 o 
  -4   9   8        0.59       -1.27      4.89 o 
  -3   9   8        0.64        1.48      5.22 o 
  -2   9   8        3.50        9.77      4.90 o 
  -1   9   8       22.46       28.33      6.68 o 
   0   9   8        0.01       -3.53      3.74 o 
   1   9   8        0.59        0.17      4.55 o 
   2   9   8        7.18        0.88      3.81 o 
   3   9   8       13.07       13.83      6.48 o 
   4   9   8        0.02        0.24      7.99 o 
   5   9   8       29.93       19.91      7.76 o 
  -4  10   8        6.18        8.81      6.08 o 
  -3  10   8       26.85       33.77      8.00 o 
  -2  10   8      107.74      110.90      9.52 o 
  -1  10   8        7.13        9.97      5.73 o 
   0  10   8      192.42      202.46      9.68 o 
   1  10   8       51.32       51.44      5.74 o 
   2  10   8      162.84      159.30     10.18 o 
   3  10   8        2.36        7.72      6.29 o 
  -1  11   8        0.02        1.26      5.36 o 
   0  11   8        0.66       -2.96      6.24 o 
   1  11   8       13.30       22.10     11.75 o 
  -9   1   9       17.20        1.22      5.70 o 
  -8   1   9        0.15       -4.38      5.13 o 
  -7   1   9        0.19        3.08      5.69 o 
  -6   1   9       15.99       18.23      5.37 o 
  -5   1   9      467.03      454.86     15.07 o 
  -4   1   9      181.10      190.24      8.16 o 
  -3   1   9      769.17      748.38     13.49 o 
  -2   1   9      467.31      473.97      8.52 o 
  -1   1   9      669.48      683.23      9.00 o 
   0   1   9       97.73       84.90      3.76 o 
   1   1   9      483.88      506.47      7.77 o 
   2   1   9      544.85      562.84     11.17 o 
   3   1   9     1176.00     1151.73     23.62 o 
   4   1   9       38.18       35.65      4.80 o 
   5   1   9      513.85      516.26     12.57 o 
   6   1   9      176.96      188.82     13.11 o 
   7   1   9        0.91       -6.16      4.14 o 
   8   1   9        0.52       -0.48      9.23 o 
  -9   2   9       53.61       50.77      8.01 o 
  -8   2   9       60.06       59.37      8.62 o 
  -7   2   9        2.47        3.68      5.02 o 
  -6   2   9        5.90        7.82      4.75 o 
  -5   2   9      635.03      647.47     14.32 o 
  -4   2   9      198.88      209.48      8.61 o 
  -3   2   9      551.40      580.09     11.69 o 
  -2   2   9       30.67       28.45      3.30 o 
  -1   2   9      470.09      506.62      7.78 o 
   0   2   9      139.03      133.60      4.51 o 
   1   2   9      451.24      436.91      7.39 o 
   2   2   9        0.86        2.71      3.40 o 
   3   2   9       98.13      103.70      6.23 o 
   4   2   9       24.87       32.29      5.16 o 
   5   2   9      606.30      619.36     13.51 o 
   6   2   9       36.60       38.83      5.73 o 
   7   2   9       33.94       44.62      6.04 o 
   8   2   9        8.04        6.79      4.99 o 
  -8   3   9       19.46       12.56      5.84 o 
  -7   3   9        6.90        4.28      4.98 o 
  -6   3   9        0.10       -0.55      7.33 o 
  -5   3   9       66.47       70.14      6.13 o 
  -4   3   9       43.37       37.09      4.91 o 
  -3   3   9       17.21       18.82      3.20 o 
  -2   3   9       57.25       68.59      4.22 o 
  -1   3   9      340.83      371.41      6.97 o 
   0   3   9      429.05      453.45      9.91 o 
   1   3   9        0.11        0.30      2.43 o 
   2   3   9      774.03      768.94     11.51 o 
   3   3   9        5.51        0.01      3.67 o 
   4   3   9       62.33       46.45      7.80 o 
   5   3   9        0.33        5.55      4.61 o 
   6   3   9       45.64       43.94      5.82 o 
   7   3   9        0.47       -6.65      4.43 o 
   8   3   9       15.93       13.59      5.80 o 
  -8   4   9       74.74       76.35      7.34 o 
  -7   4   9       49.76       47.33      6.56 o 
  -6   4   9       10.90       12.26      4.76 o 
  -5   4   9       25.26       22.74      4.68 o 
  -4   4   9      671.14      663.16     13.30 o 
  -3   4   9       18.65       16.23      3.46 o 
  -2   4   9       10.41        6.15      4.04 o 
  -1   4   9       37.46       34.88      3.27 o 
   0   4   9      658.53      641.84     22.11 o 
   1   4   9      293.75      293.23      6.79 o 
   2   4   9       48.05       57.06      4.41 o 
   3   4   9       16.17       18.90      4.20 o 
   4   4   9      851.12      797.00     17.92 o 
   5   4   9      350.93      361.78     10.81 o 
   6   4   9       54.98       47.02      8.35 o 
   7   4   9       77.21       71.73      7.47 o 
  -8   5   9       26.78       26.67     11.22 o 
  -7   5   9       15.28       16.06      6.57 o 
  -6   5   9       10.35        4.58      5.39 o 
  -5   5   9      208.95      208.53     10.74 o 
  -4   5   9       52.50       61.20      9.29 o 
  -3   5   9       25.57       23.14      4.04 o 
  -2   5   9       90.27       92.14      5.09 o 
  -1   5   9       31.40       28.65      3.17 o 
   0   5   9       38.64       41.20      3.66 o 
   1   5   9        8.37        9.57      3.07 o 
   2   5   9       14.60       22.46      3.78 o 
   3   5   9      110.34      101.41      6.45 o 
   4   5   9       56.84       51.06      5.57 o 
   5   5   9        0.75        0.84      4.11 o 
   6   5   9        0.23        4.92      4.50 o 
   7   5   9        4.76        0.11      4.99 o 
  -7   6   9        7.02        7.14      5.82 o 
  -6   6   9        1.12       -0.80      5.07 o 
  -5   6   9       24.84       19.36      5.99 o 
  -4   6   9      274.30      289.58     11.50 o 
  -3   6   9      625.14      653.99     13.14 o 
  -2   6   9      113.03      107.71      7.39 o 
  -1   6   9      503.03      495.02      9.95 o 
   0   6   9       22.55       17.66      3.75 o 
   1   6   9        0.97       -1.24      3.22 o 
   2   6   9      315.42      306.34     11.67 o 
   3   6   9      102.13       93.34      7.32 o 
   4   6   9      183.99      156.20      9.23 o 
   5   6   9      342.62      322.28     12.57 o 
   6   6   9       23.49       16.63      6.17 o 
  -7   7   9        9.23        6.15      5.88 o 
  -6   7   9      230.20      242.79     15.59 o 
  -5   7   9        6.40       12.73      5.62 o 
  -4   7   9      448.66      428.94     12.62 o 
  -3   7   9      208.05      202.29      9.17 o 
  -2   7   9      557.38      541.65     13.57 o 
  -1   7   9        4.86        1.61      4.00 o 
   0   7   9      455.83      457.33     11.03 o 
   1   7   9      137.66      120.37      6.12 o 
   2   7   9      172.51      186.18      8.10 o 
   3   7   9       29.08       27.49      6.96 o 
   4   7   9        1.13        1.41      6.11 o 
   5   7   9        0.03        8.09      6.29 o 
   6   7   9       32.81       27.50      7.63 o 
  -6   8   9       28.83       29.68      9.64 o 
  -5   8   9        0.56       10.63     11.52 o 
  -4   8   9       20.60       28.63      5.83 o 
  -3   8   9        0.01        2.79      5.31 o 
  -2   8   9       25.72       22.08      9.19 o 
  -1   8   9        0.71        6.12      4.95 o 
   0   8   9        4.20       -1.09      4.18 o 
   1   8   9       52.94       51.04      5.39 o 
   2   8   9        3.50        8.73      5.05 o 
   3   8   9       53.63       48.23      8.14 o 
   4   8   9        1.13        3.29      5.32 o 
   5   8   9        0.57       -5.31      6.35 o 
  -5   9   9      188.56      224.70     14.95 o 
  -4   9   9        2.98       17.31     11.88 o 
  -3   9   9      184.82      181.82     19.47 o 
  -2   9   9       77.69       89.39      8.49 o 
  -1   9   9      128.92      139.41      9.57 o 
   0   9   9       77.51       82.04      6.90 o 
   1   9   9       49.21       45.83      8.68 o 
   2   9   9      287.07      324.94     21.51 o 
   3   9   9       41.14       39.02      7.65 o 
   4   9   9        7.98       -1.96      6.58 o 
  -3  10   9       26.12       29.47      7.79 o 
  -2  10   9        3.38        0.13      5.90 o 
  -1  10   9        1.12       -7.46      4.99 o 
   0  10   9       10.34       20.25      7.88 o 
   1  10   9        1.33        0.49      4.89 o 
   2  10   9        2.79       -0.01      5.01 o 
  -8   0  10       56.81       64.08      9.77 o 
  -7   0  10        4.09       -4.21      7.21 o 
  -6   0  10        0.55       -0.70      6.69 o 
  -5   0  10        0.82        6.79      6.76 o 
  -4   0  10      137.51      149.39     11.05 o 
  -3   0  10      309.87      330.70     13.79 o 
  -2   0  10      454.70      476.54     15.44 o 
  -1   0  10     1533.81     1509.78     21.86 o 
   0   0  10      543.16      538.35     12.12 o 
   1   0  10      606.03      595.55     12.73 o 
   2   0  10        2.87        4.20      5.15 o 
   3   0  10     3667.85     3538.87     55.02 o 
   4   0  10      126.39      139.12     10.64 o 
   5   0  10      231.56      216.70     13.25 o 
   6   0  10       30.75       32.23      8.29 o 
   7   0  10       14.52        0.10      6.48 o 
   8   0  10       51.97       50.82      9.91 o 
  -8   1  10       18.88        4.54      6.92 o 
  -7   1  10       51.89       56.01      6.97 o 
  -6   1  10       96.93       94.72      7.37 o 
  -5   1  10      145.86      144.40      8.24 o 
  -4   1  10      224.91      215.86      8.91 o 
  -3   1  10        2.63        1.19      4.03 o 
  -2   1  10        0.35        1.20      2.78 o 
  -1   1  10        0.80       -2.72      2.32 o 
   0   1  10       26.50       29.40      3.29 o 
   1   1  10      267.63      274.11      6.42 o 
   2   1  10       50.17       44.11      4.76 o 
   3   1  10     1145.83     1164.45     19.08 o 
   4   1  10      179.70      165.10      8.22 o 
   5   1  10      148.93      155.35      8.26 o 
   6   1  10       77.46       79.56      6.75 o 
   7   1  10        7.19        7.41      4.67 o 
   8   1  10        2.82       -1.61      4.88 o 
  -8   2  10        9.80        0.55      5.05 o 
  -7   2  10       40.08       37.33      6.02 o 
  -6   2  10        0.67        0.85      4.66 o 
  -5   2  10      200.30      187.75     11.54 o 
  -4   2  10      173.80      172.25      8.02 o 
  -3   2  10      472.17      482.83     12.49 o 
  -2   2  10      176.64      184.81      6.21 o 
  -1   2  10      369.99      372.37      7.15 o 
   0   2  10      430.71      416.99      8.45 o 
   1   2  10      596.01      618.11     10.93 o 
   2   2  10      132.69      136.99      8.21 o 
   3   2  10      174.46      174.62      8.28 o 
   4   2  10      990.76     1025.89     17.45 o 
   5   2  10        7.14        2.86      4.31 o 
   6   2  10        0.66        8.30      5.09 o 
   7   2  10       15.93       15.57      5.12 o 
  -8   3  10       18.52       21.73      7.50 o 
  -7   3  10       66.26       62.37      6.86 o 
  -6   3  10      372.65      389.54     11.61 o 
  -5   3  10       58.25       65.51      6.10 o 
  -4   3  10       98.63       91.49      6.48 o 
  -3   3  10       59.68       64.71      5.57 o 
  -2   3  10      254.40      240.44      7.14 o 
  -1   3  10      170.82      187.06      5.63 o 
   0   3  10      101.02       99.73      4.45 o 
   1   3  10       70.53       66.51      4.02 o 
   2   3  10      191.38      174.72      7.57 o 
   3   3  10      218.43      219.91     13.10 o 
   4   3  10       81.89       74.37      6.74 o 
   5   3  10      123.01      128.23      7.75 o 
   6   3  10       25.25       24.16      5.53 o 
   7   3  10       69.93       84.73      7.52 o 
  -8   4  10        4.32       -5.79      9.12 o 
  -7   4  10        1.50        8.50      5.58 o 
  -6   4  10        7.23        6.19      4.61 o 
  -5   4  10       12.81       19.62      4.85 o 
  -4   4  10        8.24        7.91      4.31 o 
  -3   4  10        0.58        0.10      3.94 o 
  -2   4  10       11.73       14.60      3.47 o 
  -1   4  10       49.72       44.40      4.16 o 
   0   4  10        3.14        0.40      2.73 o 
   1   4  10        2.63        2.20      2.81 o 
   2   4  10       46.82       44.40      4.98 o 
   3   4  10        2.31        6.66      4.41 o 
   4   4  10       58.72       48.26      5.48 o 
   5   4  10       27.43       27.12      5.31 o 
   6   4  10       37.39       29.68      8.42 o 
   7   4  10        6.68        6.88      5.15 o 
  -7   5  10       50.32       45.24      7.54 o 
  -6   5  10      139.71      154.62     16.97 o 
  -5   5  10       26.00       33.93      6.66 o 
  -4   5  10      122.70      132.13      8.86 o 
  -3   5  10      206.75      228.74     12.90 o 
  -2   5  10      456.16      448.57     10.93 o 
  -1   5  10      244.22      253.61      7.36 o 
   0   5  10       23.89       24.81      3.50 o 
   1   5  10      282.26      314.03      7.44 o 
   2   5  10      843.88      777.45     14.41 o 
   3   5  10       94.60      109.98      7.88 o 
   4   5  10       50.43       36.00      5.33 o 
   5   5  10        0.03        3.39      4.35 o 
   6   5  10       11.83       16.64      4.99 o 
   7   5  10       69.87       61.58      9.14 o 
  -7   6  10       12.21        6.44      6.46 o 
  -6   6  10      159.38      170.23     10.95 o 
  -5   6  10       25.17       27.43      6.06 o 
  -4   6  10      277.44      291.48     11.94 o 
  -3   6  10        2.16        5.84      4.08 o 
  -2   6  10       63.60       64.13      5.30 o 
  -1   6  10        3.69        7.49      3.66 o 
   0   6  10       10.81       10.27      3.63 o 
   1   6  10        2.43        5.48      3.38 o 
   2   6  10       76.33       61.15      6.33 o 
   3   6  10       36.31       40.62      6.14 o 
   4   6  10      327.84      315.68     11.94 o 
   5   6  10        0.00       -4.60      5.18 o 
   6   6  10       17.80       13.92      7.80 o 
  -6   7  10        2.63        3.68      6.89 o 
  -5   7  10        0.56        0.33      5.42 o 
  -4   7  10        0.43       11.23      6.22 o 
  -3   7  10       10.78       13.68      4.42 o 
  -2   7  10       18.66       17.42      4.69 o 
  -1   7  10       37.58       39.82      6.34 o 
   0   7  10      223.25      232.40      7.93 o 
   1   7  10       38.60       42.97      4.71 o 
   2   7  10      150.02      135.84      8.68 o 
   3   7  10       51.88       56.05     13.87 o 
   4   7  10        4.69        5.59      5.87 o 
   5   7  10       28.02       25.10     10.11 o 
  -5   8  10       84.08       89.34     14.81 o 
  -4   8  10       23.46       40.34     10.58 o 
  -3   8  10        3.41        7.90      5.19 o 
  -2   8  10      109.93      109.98      8.85 o 
  -1   8  10      176.72      156.84      9.85 o 
   0   8  10      103.66      115.89     11.58 o 
   1   8  10       58.13       57.76      5.89 o 
   2   8  10      126.63      116.82     10.77 o 
   3   8  10       70.64       55.90      8.29 o 
   4   8  10      278.26      298.39     27.51 o 
  -4   9  10        0.39       25.28      7.99 o 
  -3   9  10        0.01       -7.13      5.42 o 
  -2   9  10        0.25        3.95      5.76 o 
  -1   9  10        6.03        5.86      5.71 o 
   0   9  10       17.16       18.35      5.73 o 
   1   9  10        4.00        0.25      6.58 o 
   2   9  10        1.25        1.65      5.98 o 
   3   9  10       28.69       18.09      7.48 o 
  -2  10  10       27.73       36.96      7.32 o 
  -1  10  10       66.71       79.77     10.57 o 
   0  10  10      116.89      122.00      9.48 o 
   1  10  10        3.08        6.42      4.75 o 
  -8   1  11        3.16       -8.77      6.74 o 
  -7   1  11      124.01      120.67      8.66 o 
  -6   1  11      105.77       97.81      7.65 o 
  -5   1  11        5.75        9.19      4.98 o 
  -4   1  11      101.84      119.48      7.57 o 
  -3   1  11      134.56      131.97      7.45 o 
  -2   1  11      104.39      102.52      6.50 o 
  -1   1  11      277.95      289.12      7.65 o 
   0   1  11       14.92       15.59      3.78 o 
   1   1  11     2581.37     2573.12     26.23 o 
   2   1  11      506.23      508.52     12.89 o 
   3   1  11      400.60      401.14     10.86 o 
   4   1  11        1.74        3.71      4.18 o 
   5   1  11        0.72       -5.87      3.92 o 
   6   1  11      159.85      174.18      9.25 o 
   7   1  11       17.08       21.92      5.67 o 
  -8   2  11        0.80        3.78      7.74 o 
  -7   2  11      148.77      132.78      8.72 o 
  -6   2  11        6.66        2.32      4.94 o 
  -5   2  11      136.38      121.19      7.42 o 
  -4   2  11      276.49      261.39     12.01 o 
  -3   2  11      213.75      227.88      8.81 o 
  -2   2  11      177.59      164.86      7.58 o 
  -1   2  11      150.06      137.83      5.93 o 
   0   2  11      121.62      129.38      5.09 o 
   1   2  11      390.52      390.03      8.85 o 
   2   2  11       17.46       16.22      4.47 o 
   3   2  11      435.11      456.45     11.46 o 
   4   2  11       92.52       85.99     10.23 o 
   5   2  11       24.96       32.21      5.25 o 
   6   2  11        0.04        0.43      4.50 o 
   7   2  11       55.71       49.40      6.48 o 
  -8   3  11        9.19        4.10     10.99 o 
  -7   3  11       14.83        8.62      5.29 o 
  -6   3  11        3.73       -2.15      4.59 o 
  -5   3  11       46.33       49.22      6.01 o 
  -4   3  11       12.65       16.78      4.90 o 
  -3   3  11      235.41      262.84      9.48 o 
  -2   3  11       56.77       40.41      5.02 o 
  -1   3  11      166.76      169.18      6.49 o 
   0   3  11       99.69       95.36      4.59 o 
   1   3  11       26.57       20.87      3.77 o 
   2   3  11      187.85      165.72      7.68 o 
   3   3  11       70.79       59.26      5.69 o 
   4   3  11        4.37        8.89      4.46 o 
   5   3  11        1.29        2.28      4.50 o 
   6   3  11      144.93      136.14      8.55 o 
   7   3  11        8.73        7.93      4.88 o 
  -7   4  11        2.89        2.87      4.76 o 
  -6   4  11       31.10       21.29      5.25 o 
  -5   4  11        9.99        6.95      4.78 o 
  -4   4  11      314.17      330.57     10.43 o 
  -3   4  11       40.14       43.13      5.21 o 
  -2   4  11      380.04      363.02     17.54 o 
  -1   4  11      128.29      145.24      5.68 o 
   0   4  11      325.74      328.02      8.88 o 
   1   4  11       63.67       68.45      5.76 o 
   2   4  11      616.03      570.82     12.40 o 
   3   4  11      180.69      189.94      8.43 o 
   4   4  11       10.02       -0.18      4.13 o 
   5   4  11       35.34       33.63      6.79 o 
   6   4  11       12.10       -0.81      4.75 o 
  -7   5  11       92.20       95.59     12.22 o 
  -6   5  11       53.99       45.83      7.74 o 
  -5   5  11       42.85       31.45      6.60 o 
  -4   5  11       22.65       19.66      6.30 o 
  -3   5  11       31.15       33.75      6.14 o 
  -2   5  11      136.83      129.55      7.07 o 
  -1   5  11       15.11       15.24      3.75 o 
   0   5  11       10.59        7.76      3.16 o 
   1   5  11        0.29        1.50      3.38 o 
   2   5  11      119.57      106.41      6.54 o 
   3   5  11       14.54       11.98      4.24 o 
   4   5  11       10.50       13.59      4.67 o 
   5   5  11        0.47        4.24      4.95 o 
   6   5  11       70.04       60.25      6.45 o 
  -6   6  11       19.36       21.73      6.38 o 
  -5   6  11      137.11      136.60     10.58 o 
  -4   6  11        2.36       11.28      5.76 o 
  -3   6  11       23.18       17.70      8.13 o 
  -2   6  11       18.62       17.77      4.54 o 
  -1   6  11       16.24       25.71      6.91 o 
   0   6  11      720.22      737.99     14.94 o 
   1   6  11      440.88      457.60     11.34 o 
   2   6  11      121.70      107.96      8.13 o 
   3   6  11      357.80      380.70     13.12 o 
   4   6  11       93.96       99.59      8.32 o 
   5   6  11        8.32       10.05      5.01 o 
  -6   7  11      167.89      143.91     10.49 o 
  -5   7  11        0.29       -7.99      5.33 o 
  -4   7  11      242.19      262.60     14.35 o 
  -3   7  11        3.29        7.52      5.43 o 
  -2   7  11      272.44      274.42     10.33 o 
  -1   7  11        0.41        0.61      5.23 o 
   0   7  11        2.65       16.47      6.25 o 
   1   7  11       97.42       83.21      6.36 o 
   2   7  11      136.31      151.39      9.22 o 
   3   7  11        1.96        8.59      5.58 o 
   4   7  11        3.69        1.88      5.20 o 
   5   7  11      151.11      142.49     12.13 o 
  -5   8  11        4.50        5.32      8.70 o 
  -4   8  11        8.23       16.32     13.17 o 
  -3   8  11       17.63       16.56      5.57 o 
  -2   8  11       32.37       37.72      7.67 o 
  -1   8  11        2.24        6.86      5.66 o 
   0   8  11        8.67        3.38      5.18 o 
   1   8  11        0.19        8.63      9.57 o 
   2   8  11       90.38      105.04     11.29 o 
   3   8  11        0.79        1.18      5.65 o 
   4   8  11       62.94       59.98      8.81 o 
  -3   9  11       94.60      104.92     13.87 o 
  -2   9  11       45.31       60.21      6.42 o 
  -1   9  11        4.74        3.87      5.31 o 
   0   9  11       23.21       16.55      9.11 o 
   1   9  11      118.50       94.17     14.34 o 
   2   9  11      112.50       94.17     10.58 o 
  -8   0  12       15.94        9.60      8.17 o 
  -7   0  12      108.32       94.79     11.52 o 
  -6   0  12       87.64       91.70     10.69 o 
  -5   0  12      421.07      431.19     17.43 o 
  -4   0  12      269.37      322.98     15.66 o 
  -3   0  12       56.21       44.84      8.24 o 
  -2   0  12      262.81      278.33     13.95 o 
  -1   0  12      745.28      759.51     20.28 o 
   0   0  12       36.07       34.48      5.40 o 
   1   0  12     1509.06     1500.88     29.69 o 
   2   0  12      174.68      167.22     20.69 o 
   3   0  12       27.37       31.22      7.10 o 
   4   0  12      432.79      447.24     16.95 o 
   5   0  12        1.03        6.23      6.55 o 
   6   0  12       39.09       38.41      8.43 o 
   7   0  12       39.76       39.20      8.43 o 
  -8   1  12        9.90       -0.11      5.44 o 
  -7   1  12       66.50       54.23      8.33 o 
  -6   1  12        4.22       -4.99      5.70 o 
  -5   1  12        0.00       -5.83      4.39 o 
  -4   1  12       17.89       20.86      5.48 o 
  -3   1  12        2.81       -0.25      4.66 o 
  -2   1  12      273.85      247.26     11.94 o 
  -1   1  12      265.28      280.74      9.58 o 
   0   1  12      246.41      255.07      9.53 o 
   1   1  12     1081.35     1099.58     17.17 o 
   2   1  12      101.83      119.40      6.99 o 
   3   1  12       87.20       85.76      9.83 o 
   4   1  12       72.28       68.30      7.13 o 
   5   1  12        7.25       20.63      4.97 o 
   6   1  12        0.42        0.07      4.54 o 
   7   1  12       11.05        6.59      5.19 o 
  -8   2  12       14.18        8.67      5.46 o 
  -7   2  12       12.82        4.15      5.04 o 
  -6   2  12       59.38       52.10      6.44 o 
  -5   2  12      197.18      203.95      9.50 o 
  -4   2  12       25.70       25.13      5.27 o 
  -3   2  12        9.17        6.48      4.54 o 
  -2   2  12       33.72       34.16      5.21 o 
  -1   2  12      969.84      972.54     14.17 o 
   0   2  12      151.73      150.19      5.63 o 
   1   2  12       19.91       22.62      4.37 o 
   2   2  12      230.31      246.42      9.26 o 
   3   2  12       38.87       39.25      6.58 o 
   4   2  12      203.16      215.69      9.57 o 
   5   2  12       82.30       88.78      9.64 o 
   6   2  12       10.75        6.89      4.87 o 
  -7   3  12        6.53        5.64      5.18 o 
  -6   3  12       10.06        9.40      5.29 o 
  -5   3  12       65.13       70.93      6.96 o 
  -4   3  12       35.61       38.90      5.69 o 
  -3   3  12       33.81       30.96      5.09 o 
  -2   3  12      320.61      333.05     10.22 o 
  -1   3  12      100.71       95.58      5.60 o 
   0   3  12      484.60      447.33      9.39 o 
   1   3  12      297.15      324.43     10.59 o 
   2   3  12        6.68       -1.28      3.75 o 
   3   3  12        6.11        7.54      4.22 o 
   4   3  12       11.92       12.64      5.77 o 
   5   3  12      194.57      208.98      9.80 o 
   6   3  12       30.93       35.81      5.83 o 
  -7   4  12       20.57       22.13      7.45 o 
  -6   4  12        2.60        2.13      5.00 o 
  -5   4  12        0.09       -6.56      4.37 o 
  -4   4  12       77.72       69.60      6.31 o 
  -3   4  12      135.48      123.69      7.45 o 
  -2   4  12        1.57        5.09      4.25 o 
  -1   4  12       22.19       23.62      4.01 o 
   0   4  12       76.45       72.31      4.93 o 
   1   4  12        0.07        1.71      3.62 o 
   2   4  12       58.27       51.19      5.41 o 
   3   4  12        1.60       -3.95      4.13 o 
   4   4  12       43.52       40.46      7.60 o 
   5   4  12        0.84        2.39      4.38 o 
   6   4  12        9.13        2.42      4.69 o 
  -7   5  12       33.87       45.05      7.92 o 
  -6   5  12        0.03       -3.00      5.31 o 
  -5   5  12       67.38       63.95      8.04 o 
  -4   5  12       37.06       34.36     11.31 o 
  -3   5  12       72.55       79.00      7.76 o 
  -2   5  12      255.63      267.93     11.21 o 
  -1   5  12        0.96        5.81      5.29 o 
   0   5  12      773.50      817.59     18.05 o 
   1   5  12      152.54      180.29      8.06 o 
   2   5  12        3.40        5.10      6.13 o 
   3   5  12      209.53      225.01     11.27 o 
   4   5  12       10.94       16.86      4.80 o 
   5   5  12      230.08      243.18     10.87 o 
  -6   6  12       74.52       73.58      8.56 o 
  -5   6  12       24.73       25.41      6.75 o 
  -4   6  12       18.39       28.82      6.38 o 
  -3   6  12        3.61       -2.74      5.10 o 
  -2   6  12        2.94        7.53      4.45 o 
  -1   6  12       34.00       34.77      7.06 o 
   0   6  12       82.31       70.67      6.21 o 
   1   6  12        0.05       -3.57      3.96 o 
   2   6  12       96.58       80.64      7.70 o 
   3   6  12       17.32       12.67      5.33 o 
   4   6  12       16.63       18.50      5.33 o 
   5   6  12       12.58        7.03      5.62 o 
  -5   7  12        0.99        6.90      6.10 o 
  -4   7  12       52.60       51.55      7.57 o 
  -3   7  12        9.11       10.91      6.29 o 
  -2   7  12      349.03      396.66     15.35 o 
  -1   7  12       11.09       24.66      7.53 o 
   0   7  12       40.31       48.37      5.76 o 
   1   7  12       31.19       38.38      7.48 o 
   2   7  12       74.64       75.30      8.66 o 
   3   7  12       17.98       24.69      6.12 o 
   4   7  12        4.91       -1.27      5.96 o 
  -4   8  12      109.89      126.65     12.46 o 
  -3   8  12       25.85       28.33      8.47 o 
  -2   8  12       58.60       69.69      9.73 o 
  -1   8  12       88.51      104.94     16.53 o 
   0   8  12      227.75      291.83     29.22 o 
   1   8  12       11.97       16.46      8.93 o 
   2   8  12      112.84      107.19     18.10 o 
   3   8  12      200.40      209.43     13.77 o 
  -2   9  12        0.16        7.75      7.48 o 
  -1   9  12       10.78       38.21     15.32 o 
   0   9  12       57.93       64.10      7.76 o 
   1   9  12        4.46        0.94      8.46 o 
  -7   1  13       19.02       24.63      6.21 o 
  -6   1  13        3.55       -7.42      6.11 o 
  -5   1  13       10.62        1.14      5.90 o 
  -4   1  13      101.93      103.65      7.62 o 
  -3   1  13      937.42      949.63     17.49 o 
  -2   1  13       26.34       21.22      5.09 o 
  -1   1  13     1375.01     1377.61     24.97 o 
   0   1  13       64.53       67.25      5.41 o 
   1   1  13       93.88       88.38      6.19 o 
   2   1  13      255.31      266.06      9.55 o 
   3   1  13        8.99       10.60      4.89 o 
   4   1  13       61.20       60.89      6.35 o 
   5   1  13       40.54       32.67      5.24 o 
   6   1  13      101.83      109.94     15.20 o 
  -7   2  13       28.81       15.91      5.71 o 
  -6   2  13       73.43       64.28      7.29 o 
  -5   2  13       30.33       31.40      5.98 o 
  -4   2  13        2.37        1.61      5.70 o 
  -3   2  13        0.30        6.48      4.63 o 
  -2   2  13      111.43      104.31      7.17 o 
  -1   2  13      321.83      351.10     10.45 o 
   0   2  13      104.92      102.65      6.29 o 
   1   2  13       39.25       41.42      4.91 o 
   2   2  13      305.15      313.67     10.10 o 
   3   2  13      213.17      227.89     13.84 o 
   4   2  13        0.72        3.94      4.28 o 
   5   2  13       15.29       10.19      4.61 o 
   6   2  13       20.99       21.70      5.58 o 
  -7   3  13        9.53        2.95      6.07 o 
  -6   3  13        0.03        5.55      5.06 o 
  -5   3  13        9.84       11.22      5.25 o 
  -4   3  13        0.51        2.96      5.02 o 
  -3   3  13      233.67      262.61     10.09 o 
  -2   3  13        0.75        1.62      4.40 o 
  -1   3  13        3.98        8.93      4.51 o 
   0   3  13       65.58       58.38      5.29 o 
   1   3  13      281.95      302.37      9.77 o 
   2   3  13       11.05       12.97      4.30 o 
   3   3  13       10.14       19.66      6.96 o 
   4   3  13      114.95      119.15      8.42 o 
   5   3  13       38.80       42.23      6.14 o 
   6   3  13        6.57       14.92      5.24 o 
  -6   4  13       30.08       20.75      7.00 o 
  -5   4  13       38.11       31.18      5.94 o 
  -4   4  13        1.35       -0.61      4.53 o 
  -3   4  13        0.16        4.02      4.35 o 
  -2   4  13      210.77      219.51      9.19 o 
  -1   4  13       37.93       61.74      4.98 o 
   0   4  13        2.10        1.88      3.75 o 
   1   4  13       86.12       80.16      6.65 o 
   2   4  13       49.06       64.73      6.14 o 
   3   4  13      380.77      409.55     11.68 o 
   4   4  13       46.42       43.67      5.80 o 
   5   4  13        1.80        7.04      6.11 o 
  -6   5  13        2.82        0.44      6.55 o 
  -5   5  13       12.14        2.64      6.14 o 
  -4   5  13       69.21       69.78      8.69 o 
  -3   5  13       43.37       26.29      6.32 o 
  -2   5  13        9.36       -1.82      5.53 o 
  -1   5  13       40.96       43.86      5.19 o 
   0   5  13       36.66       30.83      5.58 o 
   1   5  13       36.59       46.61      8.10 o 
   2   5  13        6.56       14.11      4.42 o 
   3   5  13        0.00        2.07      4.34 o 
   4   5  13       55.68       54.48      6.13 o 
   5   5  13        4.50        8.13      4.47 o 
  -5   6  13        0.43       -6.60      6.69 o 
  -4   6  13      201.20      215.79     12.11 o 
  -3   6  13       15.68       14.30      6.12 o 
  -2   6  13      409.45      420.43     14.10 o 
  -1   6  13      171.03      182.24      8.73 o 
   0   6  13        1.41        9.94      5.05 o 
   1   6  13       10.30       -0.28      6.09 o 
   2   6  13       99.42      124.83      8.77 o 
   3   6  13       91.68       92.83      8.59 o 
   4   6  13       20.70       26.21      6.29 o 
  -4   7  13      129.74      128.14     10.18 o 
  -3   7  13       54.38       69.40      7.47 o 
  -2   7  13       28.79       38.37      7.16 o 
  -1   7  13       35.19       33.22      5.48 o 
   0   7  13      123.24      130.76      8.95 o 
   1   7  13       18.03       21.52      7.14 o 
   2   7  13       17.12        6.40      6.25 o 
   3   7  13       80.28       70.38     13.82 o 
  -3   8  13        0.05        7.67      9.17 o 
  -2   8  13        2.01       13.57      8.14 o 
  -1   8  13        0.06        5.15      9.86 o 
   0   8  13      182.38      209.50     14.13 o 
   1   8  13       21.62       25.39     10.34 o 
   2   8  13       38.71       25.39     10.81 o 
  -7   0  14       25.28        6.78      7.55 o 
  -6   0  14      127.61      120.38     12.65 o 
  -5   0  14      126.50      137.74     25.63 o 
  -4   0  14      116.06      112.08     12.25 o 
  -3   0  14      164.22      143.94     12.38 o 
  -2   0  14        0.10        4.23      6.26 o 
  -1   0  14       39.12       27.15     11.05 o 
   0   0  14      719.00      759.83     30.56 o 
   1   0  14        0.03        5.49      5.30 o 
   2   0  14      559.18      585.94     18.92 o 
   3   0  14        0.08        2.39      6.43 o 
   4   0  14       77.34       67.38      9.24 o 
   5   0  14        1.23       -0.99      6.32 o 
  -7   1  14        1.00        3.69      5.79 o 
  -6   1  14       14.85       11.24      5.93 o 
  -5   1  14        0.49        8.76      5.26 o 
  -4   1  14      193.21      177.99      9.51 o 
  -3   1  14       61.49       79.98      7.09 o 
  -2   1  14       90.81       99.81      7.12 o 
  -1   1  14      430.73      443.88     11.99 o 
   0   1  14       48.88       56.47      8.31 o 
   1   1  14       30.43       29.55      4.91 o 
   2   1  14        2.62        4.32      4.14 o 
   3   1  14        5.80        3.81      4.30 o 
   4   1  14       31.82       32.79      5.76 o 
   5   1  14      114.63      111.74      7.97 o 
  -6   2  14        0.40       -4.25      5.24 o 
  -5   2  14       67.90       48.99      6.65 o 
  -4   2  14        1.12       -0.66      5.17 o 
  -3   2  14      341.46      340.95     11.41 o 
  -2   2  14       39.91       26.78      5.37 o 
  -1   2  14       89.74       98.66      7.16 o 
   0   2  14        0.66        3.47      4.47 o 
   1   2  14      109.29      121.01      8.47 o 
   2   2  14      140.26      141.80      7.88 o 
   3   2  14      183.56      180.99     11.13 o 
   4   2  14       22.43       19.67      5.04 o 
   5   2  14        7.64       13.53      5.40 o 
  -6   3  14        0.54        1.80      5.28 o 
  -5   3  14       11.99        6.77      4.98 o 
  -4   3  14      170.19      175.07     11.54 o 
  -3   3  14       99.14      114.46      7.82 o 
  -2   3  14       27.40       16.85      5.15 o 
  -1   3  14        3.18        0.54      4.48 o 
   0   3  14       27.56       24.22      5.76 o 
   1   3  14      147.68      146.69     11.13 o 
   2   3  14       45.16       50.43      5.58 o 
   3   3  14        9.49       15.07      4.88 o 
   4   3  14      157.95      166.00     10.38 o 
   5   3  14      137.79      128.26      8.41 o 
  -6   4  14       53.60       53.61      8.55 o 
  -5   4  14       51.82       58.20     10.39 o 
  -4   4  14        8.47       10.95      6.04 o 
  -3   4  14        0.20        0.80      4.68 o 
  -2   4  14        8.71        7.99      4.51 o 
  -1   4  14        6.83       12.56      4.64 o 
   0   4  14        6.11        3.84      4.62 o 
   1   4  14       35.49       25.44      5.93 o 
   2   4  14       33.50       24.16      4.84 o 
   3   4  14       11.79        4.28      4.11 o 
   4   4  14       25.38       24.34      5.12 o 
   5   4  14       11.90       12.00      5.98 o 
  -5   5  14       21.44       16.77      7.25 o 
  -4   5  14      144.06      162.48     10.81 o 
  -3   5  14        4.01        7.75      6.21 o 
  -2   5  14       53.21       37.76      7.78 o 
  -1   5  14        4.94        1.28      5.92 o 
   0   5  14       61.28       69.95      9.03 o 
   1   5  14      335.48      369.83     15.77 o 
   2   5  14       20.95       11.71      6.43 o 
   3   5  14       19.13       12.47      5.16 o 
   4   5  14      110.57      118.64     12.00 o 
  -4   6  14       22.97       29.73      7.63 o 
  -3   6  14       42.74       33.25     12.55 o 
  -2   6  14       69.78       51.96      7.93 o 
  -1   6  14       61.35       71.17      7.99 o 
   0   6  14       10.54       16.17      6.66 o 
   1   6  14       71.68       50.28      8.57 o 
   2   6  14       30.33       14.79      6.66 o 
   3   6  14        1.15        7.04      5.22 o 
  -3   7  14       31.14       44.91      7.63 o 
  -2   7  14       11.27       15.89      5.82 o 
  -1   7  14        3.61        5.41      6.93 o 
   0   7  14       92.29       90.88     10.80 o 
   1   7  14       28.50       24.07     13.64 o 
   2   7  14       14.22       14.31      6.66 o 
  -6   1  15       33.55       23.00      6.13 o 
  -5   1  15      184.13      163.36      9.67 o 
  -4   1  15        1.65       -2.34      4.85 o 
  -3   1  15       71.51       56.42      7.01 o 
  -2   1  15       22.89       14.58      6.24 o 
  -1   1  15       32.79       29.26      5.74 o 
   0   1  15      276.11      262.21     21.63 o 
   1   1  15      217.22      209.17     19.41 o 
   2   1  15       49.37       63.00      6.22 o 
   3   1  15       66.55       58.10      8.21 o 
   4   1  15      358.98      417.94     12.49 o 
   5   1  15       84.89       84.17      7.53 o 
  -6   2  15       32.97       42.96      8.35 o 
  -5   2  15        9.64       13.91      5.26 o 
  -4   2  15       23.73       15.97      5.88 o 
  -3   2  15      124.88      136.42      8.49 o 
  -2   2  15      147.68      136.87      8.37 o 
  -1   2  15        2.63        9.93      5.88 o 
   0   2  15       96.31       96.09      9.62 o 
   1   2  15       49.05       33.87      5.60 o 
   2   2  15       31.51       38.55      7.19 o 
   3   2  15       27.76       27.51      5.70 o 
   4   2  15        4.46        0.68      6.99 o 
  -5   3  15       32.27       31.50      6.46 o 
  -4   3  15       23.66       22.46      5.59 o 
  -3   3  15       12.43       16.31      5.47 o 
  -2   3  15        9.77       12.02      5.36 o 
  -1   3  15      167.44      172.87     10.04 o 
   0   3  15        0.06       12.40      6.29 o 
   1   3  15       62.98       70.55      7.10 o 
   2   3  15        0.58       -4.64      4.67 o 
   3   3  15       50.04       49.95      5.96 o 
   4   3  15        5.85       10.50      4.63 o 
  -5   4  15        5.90        5.71      6.78 o 
  -4   4  15       11.28        2.03     10.34 o 
  -3   4  15        9.13        6.93      5.08 o 
  -2   4  15       55.69       70.82      6.82 o 
  -1   4  15      240.00      255.03     11.75 o 
   0   4  15        0.14       14.26      6.62 o 
   1   4  15      130.73      140.41      9.28 o 
   2   4  15      151.88      147.10      9.82 o 
   3   4  15      119.29      124.76      8.04 o 
   4   4  15       12.73        9.10      4.70 o 
  -4   5  15       14.70        8.62      7.05 o 
  -3   5  15        6.48        8.88      6.41 o 
  -2   5  15        0.60       -4.29      6.30 o 
  -1   5  15      105.04       95.67     10.47 o 
   0   5  15        2.31        0.47     10.34 o 
   1   5  15        0.27        0.27      5.26 o 
   2   5  15       25.46       22.94     16.46 o 
   3   5  15       20.02       19.79      5.98 o 
  -3   6  15       18.36       11.23      6.77 o 
  -2   6  15       36.05       62.41      8.19 o 
  -1   6  15       12.13        3.80      6.62 o 
   0   6  15        0.20       -4.70     10.34 o 
   1   6  15       25.14       36.54      8.36 o 
   2   6  15      110.71      127.34     11.96 o 
  -1   7  15       32.87       24.75      9.10 o 
   0   7  15       35.73       20.69     11.28 o 
  -5   0  16       10.54       20.77      8.33 o 
  -4   0  16       40.07       34.60      9.13 o 
  -3   0  16       10.62        9.32      8.70 o 
  -2   0  16      491.61      512.84     38.09 o 
  -1   0  16      227.77      291.99     21.16 o 
   0   0  16       89.81       94.51     14.58 o 
   1   0  16        7.50       -1.88     10.34 o 
   2   0  16      305.82      338.43     17.40 o 
   3   0  16      179.18      199.05     37.15 o 
   4   0  16        0.12       -4.11      6.29 o 
  -5   1  16       15.60        3.51      5.23 o 
  -4   1  16        9.78       -5.99      5.16 o 
  -3   1  16      113.15      110.09      8.28 o 
  -2   1  16        6.50       -2.33      5.61 o 
  -1   1  16       20.64        9.29      7.10 o 
   0   1  16       27.53       28.08     10.58 o 
   1   1  16       21.68       25.39      8.31 o 
   2   1  16       50.91       41.06      7.17 o 
   3   1  16      118.91      107.17      7.55 o 
   4   1  16        3.88        2.37      4.57 o 
  -5   2  16       67.48       50.60      6.67 o 
  -4   2  16        7.10        0.90      5.82 o 
  -3   2  16        5.80        0.81      6.72 o 
  -2   2  16       13.87        9.72      5.41 o 
  -1   2  16        1.50       -3.15      7.99 o 
   0   2  16        0.59        3.87     10.11 o 
   1   2  16      197.64      200.07     14.81 o 
   2   2  16       72.34       68.81      7.70 o 
   3   2  16       55.73       62.96      6.37 o 
  -4   3  16       37.85       40.91      9.37 o 
  -3   3  16       17.77       23.81      5.79 o 
  -2   3  16        8.52        1.96      6.99 o 
  -1   3  16      125.66      110.94     10.80 o 
   0   3  16      188.96      183.14     13.10 o 
   1   3  16       29.59       27.97      7.99 o 
   2   3  16      125.17      127.91     13.97 o 
   3   3  16       89.81       86.41      7.03 o 
  -4   4  16        0.78       -8.46      6.14 o 
  -3   4  16        0.26        4.40      6.50 o 
  -2   4  16        1.34        2.65      5.07 o 
  -1   4  16       83.01       68.17      9.37 o 
   0   4  16       21.28        6.50      7.63 o 
   1   4  16       11.71        9.57      5.33 o 
   2   4  16        1.41       10.78      7.97 o 
  -3   5  16       12.04       16.65      7.38 o 
  -2   5  16        2.66        4.15      6.89 o 
  -1   5  16      147.33      166.92     18.34 o 
   0   5  16      155.91      149.99     18.34 o 
   1   5  16       22.85       21.77      6.61 o 
   2   5  16       43.96       39.97      9.87 o 
  -4   1  17       69.65       62.43      8.01 o 
  -3   1  17       79.67       79.70      7.89 o 
  -2   1  17       98.12       81.00     12.93 o 
  -1   1  17      174.14      174.47     20.92 o 
   0   1  17      112.48      125.30     11.47 o 
   1   1  17       19.78       17.89      8.23 o 
   2   1  17      127.26      102.42     11.62 o 
  -4   2  17        8.97       -6.30      4.96 o 
  -3   2  17        1.12       -3.17     11.30 o 
  -2   2  17        8.84       15.39      7.43 o 
  -1   2  17        0.01        3.38      6.48 o 
   0   2  17       55.45       44.59      8.63 o 
   1   2  17       49.31       50.16      9.10 o 
   2   2  17        6.16        6.90     15.28 o 
  -3   3  17       13.06       12.15      6.13 o 
  -2   3  17        2.78       -5.58      6.21 o 
  -1   3  17       31.01       41.53      9.87 o 
   0   3  17        5.59        5.64      7.14 o 
   1   3  17        0.62        3.29      7.31 o 
  -2   4  17      135.47      144.35     17.40 o 
  -1   4  17       10.05        7.04      6.09 o 
   0   4  17      106.79      113.66     16.69 o 
  -2   0  18        2.71       -3.29      8.46 o 
  -1   0  18       20.18        1.88      9.87 o 
   0   0  18      174.22      137.77     16.93 o 
  -2   1  18       22.80       11.79     15.28 o 
  -1   1  18       19.97       21.16      7.98 o 
   0   1  18        9.92        8.42      7.56 o 
  -1   2  18       13.14        9.90      6.96 o 
                                                 
